# Supplementary material for: Petal size is controlled by the MYB73/TPL/HDA19-miR159-CKX6 module regulating cytokinin catabolism in Rosa hybrida
Source: Nat Commun. 2023 Nov 4;14:7106. doi: 10.1038/s41467-023-42914-y (PMC10625627; doi:10.1038/s41467-023-42914-y)
Supplement: Supplementary file 4 — Supplementary Data 1 [file 41467_2023_42914_MOESM4_ESM.xlsx]

## Sheet: up-regulated DEGs
Supplementary Data 1. Differentially expressed genes (DEGs) between TRV and STTM159 in the RNA-seq analysis. |Log2[fold-change]| ≥ 1 and q-value ≤0.05 for TRV-STTM159/TRV.
Up-regulated DEGs （STTM159 VS TRV)
gene_id	TRV-STTM159	TRV	log2FoldChange	padj	Description
RchiOBHmChr2g0092381	271.88	5.78	5.55	0	putative transcription factor C3H family [Rosa chinensis]
RchiOBHmChr1g0372441	440.91	13.57	5.02	0	probable WRKY transcription factor 70 [Rosa chinensis]
RchiOBHmChr7g0178001	1064.97	328.51	1.7	0	PREDICTED: LOW QUALITY PROTEIN: NF-X1-type zinc finger protein NFXL1 [Fragaria vesca subsp. vesca]
RchiOBHmChr7g0181751	311.75	7.36	5.4	0	NAC domain-containing protein 100-like [Rosa chinensis]
RchiOBHmChr2g0135001	780.29	185.92	2.07	0	putative P-loop containing nucleoside triphosphate hydrolase [Rosa chinensis]
RchiOBHmChr7g0202891	207.04	3.2	6.01	0	uncharacterized protein LOC112175179 [Rosa chinensis]
RchiOBHmChr6g0300211	106.99	2.88	5.21	0	wall-associated receptor kinase-like 14 [Rosa chinensis]
RchiOBHmChr4g0387371	202.19	26.68	2.92	0	protein tesmin/TSO1-like CXC 2 [Rosa chinensis]
RchiOBHmChr3g0487811	164.48	1.59	6.68	0	putative protein kinase RLK-Pelle-DLSV family [Rosa chinensis]
RchiOBHmChr6g0277441	3601.45	815.65	2.14	0	putative SWEET sugar transporter [Rosa chinensis]
RchiOBHmChr1g0337011	178.09	42.22	2.08	0	transcription factor bHLH91-like [Rosa chinensis]
RchiOBHmChr6g0299771	93.18	0.95	6.59	0	ethylene-responsive transcription factor ERF003-like [Rosa chinensis]
RchiOBHmChr4g0416461	164.42	7.4	4.47	0	putative oxidoreductase [Rosa chinensis]
RchiOBHmChr6g0296521	3923.35	1226.51	1.68	0	amino acid permease 3-like isoform X2 [Prunus avium]
RchiOBHmChr6g0252631	115.73	2.87	5.32	0	putative cyclin B3, G2/mitotic-specific [Rosa chinensis]
RchiOBHmChr4g0421171	575.5	17.9	5.01	0	CASP-like protein 1D1 [Rosa chinensis]
RchiOBHmChr5g0063331	302.96	31.55	3.26	0	putative small heat shock protein HSP20 [Rosa chinensis]
RchiOBHmChr7g0195571	59.82	1.28	5.54	0	mavicyanin-like [Rosa chinensis]
RchiOBHmChr5g0061961	673.37	86.07	2.97	0	putative laccase [Rosa chinensis]
RchiOBHmChr2g0109251	80.97	0.64	6.98	0	hypothetical protein RchiOBHm_Chr2g0109251 [Rosa chinensis]
RchiOBHmChr5g0060751	167.88	47.98	1.81	0.0001	tRNA ligase 1-like isoform X1 [Rosa chinensis]
RchiOBHmChr3g0448871	128.6	4.15	4.95	0.0001	hypothetical protein RchiOBHm_Chr3g0448871 [Rosa chinensis]
RchiOBHmChr5g0036891	258.79	18.87	3.78	0.0001	indole-3-acetic acid-amido synthetase GH3.6 [Rosa chinensis]
RchiOBHmChr6g0311781	470.98	104.26	2.18	0.0001	cytokinin dehydrogenase 7 [Rosa chinensis]
RchiOBHmChr2g0109661	203.23	28.88	2.81	0.0001	probable sphingolipid transporter spinster homolog 2 [Rosa chinensis]
RchiOBHmChr6g0297891	178.46	45.43	1.97	0.0001	uncharacterized protein LOC112171991 isoform X1 [Rosa chinensis]
RchiOBHmChr2g0091631	602.38	257.84	1.22	0.0001	putative 43kDa postsynaptic protein [Rosa chinensis]
RchiOBHmChr7g0192231	839.37	68.8	3.61	0.0001	cytochrome P450 71A26-like [Rosa chinensis]
RchiOBHmChr2g0094741	349.97	27.56	3.67	0.0001	PREDICTED: auxin-binding protein ABP19a-like [Fragaria vesca subsp. vesca]
RchiOBHmChr2g0091201	54.22	1.93	4.81	0.0001	stachyose synthase-like [Rosa chinensis]
RchiOBHmChr4g0424881	2700.54	356.76	2.92	0.0002	hypothetical protein RchiOBHm_Chr4g0424881 [Rosa chinensis]
RchiOBHmChr2g0140911	346.77	18.25	4.25	0.0002	uncharacterized protein LOC112183877 [Rosa chinensis]
RchiOBHmChr1g0382831	50.65	4.82	3.39	0.0002	putative START-like domain-containing protein [Rosa chinensis]
RchiOBHmChr2g0120531	51.68	1.92	4.74	0.0002	putative cysteine desulfurase [Rosa chinensis]
RchiOBHmChr2g0112141	118.69	37.07	1.68	0.0002	putative transcription factor C2H2 family [Rosa chinensis]
RchiOBHmChr5g0028181	222.09	61.09	1.86	0.0002	hypothetical protein RchiOBHm_Chr5g0028181 [Rosa chinensis]
RchiOBHmChr5g0007611	102.08	0.32	8.2	0.0002	--
RchiOBHmChr6g0286601	281.46	53.6	2.39	0.0002	auxin-responsive protein IAA11 [Rosa chinensis]
RchiOBHmChr2g0145691	262.4	11.22	4.55	0.0002	uncharacterized protein LOC112184744 [Rosa chinensis]
RchiOBHmChr5g0072761	66045.9	10420.1	2.66	0.0004	putative expansin/Lol pI [Rosa chinensis]
RchiOBHmChr4g0403841	3416.92	783.31	2.12	0.0004	zinc finger protein CONSTANS-LIKE 5 [Rosa chinensis]
RchiOBHmChr2g0118751	54.32	2.27	4.59	0.0004	putative protein kinase RLK-Pelle-SD-2b family [Rosa chinensis]
RchiOBHmChr4g0393271	58.95	0.64	6.52	0.0004	putative flavonol 3-O-glucosyltransferase [Rosa chinensis]
RchiOBHmChr2g0176041	252.61	18.57	3.76	0.0004	putative omega-hydroxypalmitate O-feruloyl transferase [Rosa chinensis]
RchiOBHmChr2g0085461	76.28	8.97	3.08	0.0004	hypothetical protein RchiOBHm_Chr2g0085461 [Rosa chinensis]
RchiOBHmChr3g0487881	31.77	0	7.48	0.0004	putative protein kinase RLK-Pelle-DLSV family [Rosa chinensis]
RchiOBHmChr2g0102751	1610.15	258.37	2.64	0.0004	putative Coiled-coil domain containing protein [Rosa chinensis]
RchiOBHmChr6g0265391	2650.99	482.9	2.46	0.0005	salicylate carboxymethyltransferase-like [Rosa chinensis]
RchiOBHmChr4g0407341	3738.7	869.38	2.1	0.0005	uncharacterized protein LOC112197396 [Rosa chinensis]
RchiOBHmChr4g0416451	146.5	8.72	4.07	0.0006	primary amine oxidase 2-like [Herrania umbratica]
RchiOBHmChr1g0366521	921.21	335.95	1.46	0.0006	heat shock cognate 70 kDa protein 2-like [Rosa chinensis]
RchiOBHmChr2g0158001	598.32	159.7	1.91	0.0006	tyrosine-protein phosphatase DSP1 [Rosa chinensis]
RchiOBHmChr7g0213161	435.32	165.81	1.39	0.0006	putative hexosyltransferase [Rosa chinensis]
RchiOBHmChr7g0178041	2632.5	1069.19	1.3	0.0006	nudix hydrolase 18, mitochondrial-like [Rosa chinensis]
RchiOBHmChr2g0099371	583.56	138.21	2.08	0.0007	putative DnaJ domain-containing protein [Rosa chinensis]
RchiOBHmChr4g0409581	568.71	106.84	2.41	0.0007	putative UDP-glucuronosyl/UDP-glucosyltransferase [Rosa chinensis]
RchiOBHmChr3g0474871	1556.21	368.91	2.08	0.0008	putative F-box domain-containing protein [Rosa chinensis]
RchiOBHmChr7g0178031	879.69	266.83	1.72	0.0008	hypothetical protein RchiOBHm_Chr7g0178031 [Rosa chinensis]
RchiOBHmChr4g0404641	1131.26	15.95	6.15	0.0008	PREDICTED: probable alpha,alpha-trehalose-phosphate synthase [UDP-forming] 11 [Fragaria vesca subsp. vesca]
RchiOBHmChr6g0289671	479.32	208.39	1.2	0.0008	hypothetical protein RchiOBHm_Chr6g0289671 [Rosa chinensis]
RchiOBHmChr5g0026101	76.73	19.37	1.99	0.0009	putative TIR domain, winged helix-turn-helix DNA-binding domain-containing protein [Rosa chinensis]
RchiOBHmChr2g0171031	479.64	48.99	3.29	0.0009	putative UDP-glucuronosyl/UDP-glucosyltransferase, Tudor domain-containing protein [Rosa chinensis]
RchiOBHmChr4g0437871	92.74	4.47	4.37	0.0009	squamosa promoter-binding-like protein 6 isoform X1 [Rosa chinensis]
RchiOBHmChr5g0012521	82.97	14.53	2.51	0.0009	GDSL esterase/lipase At1g29670-like isoform X1 [Rosa chinensis]
RchiOBHmChr1g0349101	410.19	129.85	1.66	0.0009	uncharacterized protein LOC112181833 [Rosa chinensis]
RchiOBHmChr4g0427571	967.13	220.55	2.13	0.0011	putative protein kinase CAMK-CAMKL-CHK1 family [Rosa chinensis]
RchiOBHmChr2g0086811	188.52	13.74	3.78	0.0011	hypothetical protein RchiOBHm_Chr2g0086811 [Rosa chinensis]
RchiOBHmChr7g0228391	30.71	0.65	5.57	0.0011	GDSL esterase/lipase 1-like isoform X1 [Rosa chinensis]
RchiOBHmChr7g0227831	136.39	11.61	3.55	0.0012	putative lyase [Rosa chinensis]
RchiOBHmChr2g0089061	1005.83	59.25	4.09	0.0012	uncharacterized protein LOC112186750 [Rosa chinensis]
RchiOBHmChr2g0151711	492	139.47	1.82	0.0013	uncharacterized protein LOC112184868 [Rosa chinensis]
RchiOBHmChr4g0433921	35.81	1.6	4.48	0.0013	PREDICTED: MATE efflux family protein DTX1-like [Fragaria vesca subsp. vesca]
RchiOBHmChr2g0138251	836.23	412.11	1.02	0.0014	putative pyridoxal 5'-phosphate synthase (glutamine hydrolyzing) [Rosa chinensis]
RchiOBHmChr7g0240871	126.6	5.43	4.54	0.0015	F-box protein At1g70590-like [Rosa chinensis]
RchiOBHmChr2g0159421	43.04	1.92	4.48	0.0016	hypothetical protein RchiOBHm_Chr2g0159421 [Rosa chinensis]
RchiOBHmChr6g0297901	61.93	10.92	2.5	0.0017	putative EEIG1/EHBP1 domain-containing protein [Rosa chinensis]
RchiOBHmChr2g0129071	2947.97	472.82	2.64	0.0017	protein trichome birefringence-like 39 [Rosa chinensis]
RchiOBHmChr4g0402931	84.44	3.5	4.59	0.0017	putative xyloglucan:xyloglucosyl transferase, Xyloglucan-specific endo-beta-1,4-glucanase [Rosa chinensis]
RchiOBHmChr5g0019231	516.11	116.04	2.15	0.0017	putative transcription factor AS2-LOB family [Rosa chinensis]
RchiOBHmChr2g0088601	709.11	110.89	2.68	0.0017	protein NRT1/ PTR FAMILY 6.2-like [Rosa chinensis]
RchiOBHmChr5g0014321	283.76	40.38	2.81	0.0018	hypothetical protein RchiOBHm_Chr5g0014321 [Rosa chinensis]
RchiOBHmChr4g0396151	17024.6	4906.64	1.79	0.002	hypothetical protein DVH24_001971 [Malus domestica]
RchiOBHmChr7g0188901	667.35	119.48	2.48	0.002	hypothetical protein RchiOBHm_Chr7g0188901 [Rosa chinensis]
RchiOBHmChr2g0091051	663.1	128.86	2.36	0.002	uncharacterized protein LOC18770918 [Prunus persica]
RchiOBHmChr7g0191831	1577.03	307.72	2.36	0.002	BTB/POZ and TAZ domain-containing protein 1 [Rosa chinensis]
RchiOBHmChr6g0297821	181.75	21.55	3.08	0.0023	putative transcription factor interactor and regulator AUX-IAA family [Rosa chinensis]
RchiOBHmChr2g0161381	121.83	38.3	1.67	0.0023	hypothetical protein RchiOBHm_Chr2g0161381 [Rosa chinensis]
RchiOBHmChr1g0363481	175.89	22.74	2.95	0.0023	putative phospholipase A(2) [Rosa chinensis]
RchiOBHmChr6g0282761	518.03	238.51	1.12	0.0023	putative Bile acid:sodium symporter [Rosa chinensis]
RchiOBHmChr4g0425551	49.18	6.44	2.93	0.0023	putative aminoacyltransferase, E1 ubiquitin-activating enzyme [Rosa chinensis]
RchiOBHmChr3g0483671	55.83	6.42	3.12	0.0024	auxin-induced protein 15A-like [Rosa chinensis]
RchiOBHmChr4g0426131	785.6	197.78	1.99	0.0025	PREDICTED: beta-glucosidase-like SFR2, chloroplastic [Fragaria vesca subsp. vesca]
RchiOBHmChr5g0060351	36.92	0.32	6.73	0.0025	hypothetical protein RchiOBHm_Chr5g0060351 [Rosa chinensis]
RchiOBHmChr4g0445381	276.35	94.33	1.55	0.0025	putative 3''-deamino-3''-oxonicotianamine reductase [Rosa chinensis]
RchiOBHmChr2g0142961	10197.2	1537.18	2.73	0.0025	putative beta-galactosidase [Rosa chinensis]
RchiOBHmChr6g0282771	875.96	380.58	1.2	0.0028	probable sodium/metabolite cotransporter BASS3, chloroplastic [Rosa chinensis]
RchiOBHmChr3g0479661	151.45	54.38	1.48	0.0029	probable protein phosphatase 2C 68 isoform X1 [Prunus avium]
RchiOBHmChr4g0432981	105.54	9.28	3.51	0.0029	putative PB1 domain-containing protein [Rosa chinensis]
RchiOBHmChr4g0431281	427.29	193.16	1.15	0.0029	uncharacterized protein LOC112198071 [Rosa chinensis]
RchiOBHmChr7g0228501	81.05	1.92	5.39	0.0029	putative lyase [Rosa chinensis]
RchiOBHmChr5g0033461	32.22	1.6	4.33	0.0029	putative protein kinase RLK-Pelle-DLSV family [Rosa chinensis]
RchiOBHmChr7g0185281	1228.21	276.19	2.15	0.003	uncharacterized protein LOC112179035 [Rosa chinensis]
RchiOBHmChr6g0295731	132.05	14.52	3.18	0.003	esterase-like [Rosa chinensis]
RchiOBHmChr5g0072661	397.51	154.11	1.37	0.003	PREDICTED: probable serine/threonine-protein kinase WNK4 [Fragaria vesca subsp. vesca]
RchiOBHmChr5g0039451	77.28	23.52	1.72	0.003	uncharacterized protein LOC112165707 isoform X2 [Rosa chinensis]
RchiOBHmChr5g0056951	143.21	38.88	1.88	0.0031	SHUGOSHIN 2-like isoform X1 [Rosa chinensis]
RchiOBHmChr2g0095581	56.87	7.73	2.88	0.0031	ethylene-responsive transcription factor ERF017 [Rosa chinensis]
RchiOBHmChr1g0315611	126.42	23.4	2.43	0.0033	putative allantoate deiminase [Rosa chinensis]
RchiOBHmChr4g0429461	1135.02	147.13	2.95	0.0035	NAC domain-containing protein 83-like [Rosa chinensis]
novel.1249	1357.25	570.8	1.25	0.0036	hypothetical protein RchiOBHm_Chr7g0201541 [Rosa chinensis]
RchiOBHmChr4g0396821	80.87	15.08	2.42	0.0037	putative plant self-incompatibility S1 [Rosa chinensis]
RchiOBHmChr1g0384631	141.1	18.24	2.95	0.0037	RNA polymerase sigma factor sigA isoform X1 [Rosa chinensis]
RchiOBHmChr2g0152131	3541.38	1405.42	1.33	0.0037	putative 4-hydroxyphenylpyruvate dioxygenase [Rosa chinensis]
RchiOBHmChr2g0163921	915.84	106.3	3.11	0.0037	hypothetical protein DVH24_031328 [Malus domestica]
RchiOBHmChr4g0442381	296.82	140.79	1.08	0.0038	G-type lectin S-receptor-like serine/threonine-protein kinase At1g34300 [Rosa chinensis]
RchiOBHmChr6g0303181	393.7	30.54	3.69	0.0039	hypothetical protein RchiOBHm_Chr6g0303181 [Rosa chinensis]
RchiOBHmChr2g0085831	20591.2	4534.1	2.18	0.0039	CBL-interacting serine/threonine-protein kinase 6 [Rosa chinensis]
RchiOBHmChr5g0070311	102.81	31.52	1.7	0.004	putative mitogen-activated protein kinase kinase kinase STE-STE11 family [Rosa chinensis]
RchiOBHmChr4g0404961	328.01	114.63	1.52	0.004	putative pleckstrin-like, plant [Rosa chinensis]
RchiOBHmChr1g0372131	616.4	129.52	2.25	0.004	putative expansin/Lol pI [Rosa chinensis]
RchiOBHmChr6g0303091	1036.87	311.92	1.73	0.004	hypothetical protein RchiOBHm_Chr6g0303091 [Rosa chinensis]
RchiOBHmChr2g0089041	240.46	117.34	1.04	0.004	F-box/kelch-repeat protein At1g55270 [Morus notabilis]
RchiOBHmChr2g0175871	50.71	3.19	3.98	0.0041	hypothetical protein RchiOBHm_Chr2g0175871 [Rosa chinensis]
RchiOBHmChr4g0423941	420.91	29.71	3.82	0.0042	major allergen Pru ar 1-like [Rosa chinensis]
RchiOBHmChr4g0443231	35.32	1.91	4.2	0.0042	putative non-heme dioxygenase domain, isopenicillin N synthase [Rosa chinensis]
RchiOBHmChr2g0173951	133.64	38.29	1.8	0.0045	E3 ubiquitin-protein ligase Praja-1-like [Rosa chinensis]
RchiOBHmChr3g0471401	6703.42	3265.8	1.04	0.0046	aspartic proteinase-like protein 2 [Prunus avium]
RchiOBHmChr6g0244061	1032.16	202.55	2.35	0.0047	actin-depolymerizing factor 5-like [Rosa chinensis]
RchiOBHmChr7g0176971	556.78	247.47	1.17	0.0048	PREDICTED: uncharacterized protein LOC101309446 [Fragaria vesca subsp. vesca]
RchiOBHmChr2g0164091	36.36	5.17	2.82	0.0048	zinc finger protein CONSTANS-LIKE 2 [Rosa chinensis]
novel.1898	67.13	5.46	3.62	0.0048	--
RchiOBHmChr4g0444051	42866.2	18726.5	1.19	0.0048	probable carotenoid cleavage dioxygenase 4, chloroplastic [Rosa chinensis]
RchiOBHmChr7g0221561	101.98	5.74	4.15	0.0048	hypothetical protein RchiOBHm_Chr7g0221561 [Rosa chinensis]
RchiOBHmChr4g0392881	118.9	13.48	3.14	0.0049	putative phosphate-transporting ATPase [Rosa chinensis]
RchiOBHmChr2g0091431	180.07	78.59	1.2	0.0049	CRS2-associated factor 1, chloroplastic [Rosa chinensis]
RchiOBHmChr5g0022081	19376.6	2934.37	2.72	0.0049	plasma membrane-associated cation-binding protein 1 [Rosa chinensis]
RchiOBHmChr7g0238041	33.26	1.27	4.7	0.005	putative clathrin assembly protein At4g40080 [Rosa chinensis]
RchiOBHmChr2g0089381	392.31	74.45	2.4	0.0052	putative cytochrome P450 [Rosa chinensis]
RchiOBHmChr5g0001461	84.99	22.24	1.93	0.0052	uncharacterized protein LOC112166102 isoform X1 [Rosa chinensis]
RchiOBHmChr5g0033741	470.76	62.07	2.92	0.0053	hypothetical protein RchiOBHm_Chr5g0033741 [Rosa chinensis]
RchiOBHmChr3g0456421	75.78	16.38	2.21	0.0053	putative phloem protein [Rosa chinensis]
novel.1600	104.41	41.26	1.34	0.0054	hypothetical protein RchiOBHm_Chr7g0209931 [Rosa chinensis]
RchiOBHmChr7g0232641	104.54	6.44	4.02	0.0054	hypothetical protein MANES_18G054300 [Manihot esculenta]
RchiOBHmChr2g0135111	845.58	380.39	1.15	0.0056	putative protein kinase TKL-Pl-1 family [Rosa chinensis]
RchiOBHmChr6g0307951	37.9	3.53	3.42	0.0057	abscisic acid 8'-hydroxylase 3-like isoform X1 [Rosa chinensis]
RchiOBHmChr2g0086191	377.17	124.65	1.6	0.0057	putative protein kinase RLK-Pelle-DLSV family [Rosa chinensis]
RchiOBHmChr2g0094551	1155.86	342.44	1.75	0.0057	uncharacterized protein LOC112186734 isoform X3 [Rosa chinensis]
RchiOBHmChr7g0196271	50.16	5.44	3.2	0.0059	putative Late embryogenesis abundant protein, LEA-14 [Rosa chinensis]
RchiOBHmChr4g0430121	181.73	62.52	1.54	0.0059	squamosa promoter-binding-like protein 2 [Rosa chinensis]
RchiOBHmChr6g0310941	1005.99	356.21	1.5	0.0059	putative zinc/iron permease [Rosa chinensis]
RchiOBHmChr3g0470271	4775.75	1985.04	1.27	0.0059	heavy metal-associated isoprenylated plant protein 6-like [Rosa chinensis]
RchiOBHmChr2g0170361	174.51	32.04	2.44	0.0063	U-box domain-containing protein 40-like [Rosa chinensis]
RchiOBHmChr1g0366531	16817.9	6553.67	1.36	0.0063	putative Heat shock protein 70 family [Rosa chinensis]
RchiOBHmChr7g0199091	196.69	22.38	3.13	0.0063	putative cytochrome P450 [Rosa chinensis]
RchiOBHmChr2g0169911	199.02	61.7	1.69	0.0064	paired amphipathic helix protein Sin3-like 2 [Rosa chinensis]
RchiOBHmChr6g0290031	219.13	63.69	1.78	0.0064	hypothetical protein RchiOBHm_Chr6g0290031 [Rosa chinensis]
RchiOBHmChr6g0269391	663.73	290.86	1.19	0.0064	trithorax group protein osa [Rosa chinensis]
RchiOBHmChr2g0090751	3099.56	1230.75	1.33	0.0065	putative transcription factor Lambda-DB family [Rosa chinensis]
RchiOBHmChr7g0210641	111.12	20.2	2.46	0.0066	putative small auxin-up RNA [Rosa chinensis]
RchiOBHmChr4g0422301	586.9	176.27	1.74	0.0067	putative translocase of chloroplast 159/132, membrane anchor domain-containing protein [Rosa chinensis]
RchiOBHmChr4g0426181	28.6	0.64	5.47	0.0067	putative transcription factor MYB-HB-like family [Rosa chinensis]
RchiOBHmChr2g0107561	1971.49	643.9	1.61	0.0067	putative transcription factor AS2-LOB family [Rosa chinensis]
RchiOBHmChr1g0368921	640.73	74	3.11	0.0068	17.8 kDa class I heat shock protein-like [Rosa chinensis]
RchiOBHmChr4g0444931	6432.69	1585.1	2.02	0.0068	putative MT-associated protein TORTIFOLIA1/SPIRAL2 [Rosa chinensis]
RchiOBHmChr2g0109191	155.58	47.45	1.71	0.0068	homeobox-leucine zipper protein HAT22-like [Rosa chinensis]
RchiOBHmChr2g0118101	49.16	4.47	3.45	0.0068	hypothetical protein RchiOBHm_Chr2g0118101 [Rosa chinensis]
RchiOBHmChr2g0105661	739.63	332.7	1.15	0.0068	hypothetical protein RchiOBHm_Chr2g0105661 [Rosa chinensis]
RchiOBHmChr2g0174751	165.93	13.09	3.66	0.0069	putative beta-glucosidase [Rosa chinensis]
RchiOBHmChr5g0014301	79.83	27.7	1.53	0.0069	uncharacterized protein LOC112167224 isoform X3 [Rosa chinensis]
RchiOBHmChr5g0070291	248.58	91.69	1.44	0.0071	probable protein phosphatase 2C 25 [Rosa chinensis]
RchiOBHmChr7g0192621	1095.84	143.21	2.94	0.0071	putative PB1 domain-containing protein [Rosa chinensis]
RchiOBHmChr6g0293681	107.98	28.3	1.93	0.0071	stress-related protein [Rosa chinensis]
RchiOBHmChr6g0310951	150.5	49.19	1.61	0.0072	putative zinc/iron permease [Rosa chinensis]
RchiOBHmChr7g0183291	2881.25	1062.72	1.44	0.0072	uncharacterized protein LOC112175849 isoform X1 [Rosa chinensis]
RchiOBHmChr2g0088991	80.33	27.68	1.54	0.0072	F-box domain containing protein [Parasponia andersonii]
RchiOBHmChr3g0492971	825.16	188.02	2.13	0.0072	putative C2 domain-containing protein [Rosa chinensis]
RchiOBHmChr7g0217501	266.97	121.48	1.14	0.0075	uncharacterized protein LOC112179143 [Rosa chinensis]
RchiOBHmChr4g0443251	7376.64	2172.25	1.76	0.0075	1-aminocyclopropane-1-carboxylate oxidase homolog 4-like [Rosa chinensis]
RchiOBHmChr6g0300581	67.04	5.1	3.71	0.0076	anthocyanidin 3-O-glucosyltransferase 5-like [Rosa chinensis]
RchiOBHmChr4g0445371	377.29	143.12	1.4	0.0077	putative oxidoreductase [Rosa chinensis]
RchiOBHmChr2g0163191	446.28	160.36	1.48	0.0077	protein rough sheath 2 homolog [Rosa chinensis]
RchiOBHmChr3g0456911	203.94	42.82	2.25	0.0078	universal stress protein A-like protein isoform X2 [Rosa chinensis]
RchiOBHmChr7g0203111	68.59	5.45	3.65	0.0079	LOW QUALITY PROTEIN: probable aspartyl protease At4g16563 [Rosa chinensis]
RchiOBHmChr5g0035351	459.81	83.02	2.47	0.008	hypothetical protein RchiOBHm_Chr5g0035351 [Rosa chinensis]
RchiOBHmChr2g0164581	908.19	358.33	1.34	0.0083	alpha/beta hydrolase domain-containing protein 17C isoform X1 [Rosa chinensis]
RchiOBHmChr0c32g0501591	139.78	43.73	1.68	0.0084	auxin-induced protein 15A-like [Rosa chinensis]
RchiOBHmChr2g0147861	8369.74	2631.66	1.67	0.0084	putative pectinesterase [Rosa chinensis]
RchiOBHmChr6g0249641	1448.99	576.68	1.33	0.0085	putative leucine-rich repeat domain, L domain-containing protein [Rosa chinensis]
RchiOBHmChr3g0466571	765.18	255.86	1.58	0.0085	putative plus-end-directed kinesin ATPase [Rosa chinensis]
novel.1684	30.67	3.54	3.11	0.0087	hypothetical protein RchiOBHm_Chr7g0186941 [Rosa chinensis]
RchiOBHmChr4g0429941	970.61	366.38	1.41	0.0088	hypothetical protein RchiOBHm_Chr4g0429941 [Rosa chinensis]
RchiOBHmChr7g0222431	46.6	8.68	2.42	0.0093	cytochrome P450 CYP736A12-like [Rosa chinensis]
RchiOBHmChr6g0279731	52.31	3.21	4.02	0.0094	PREDICTED: lysine histidine transporter-like 8 [Fragaria vesca subsp. vesca]
RchiOBHmChr5g0063321	97.55	14.86	2.72	0.0094	18.1 kDa class I heat shock protein-like [Rosa chinensis]
RchiOBHmChr5g0056841	78.35	10.25	2.93	0.0096	putative small auxin-up RNA [Rosa chinensis]
RchiOBHmChr4g0435001	180.41	49.45	1.87	0.0097	hypothetical protein RchiOBHm_Chr4g0435001 [Rosa chinensis]
RchiOBHmChr3g0491151	1194.78	379.37	1.66	0.0097	putative hydrolase [Rosa chinensis]
RchiOBHmChr7g0177061	6110.24	2556.1	1.26	0.0098	PREDICTED: probable metal-nicotianamine transporter YSL7 [Fragaria vesca subsp. vesca]
RchiOBHmChr2g0108691	260.96	119.31	1.13	0.0099	putative transcription factor bZIP family [Rosa chinensis]
RchiOBHmChr4g0420331	858.07	342.35	1.33	0.0099	uncharacterized protein At4g15545 [Rosa chinensis]
RchiOBHmChr3g0470261	222.6	92.42	1.27	0.0101	hypothetical protein RchiOBHm_Chr3g0470261 [Rosa chinensis]
RchiOBHmChr7g0192631	742.2	250.21	1.57	0.0102	L-type lectin-domain containing receptor kinase S.1 [Rosa chinensis]
RchiOBHmChr2g0132541	47.62	9.64	2.3	0.0103	G-type lectin S-receptor-like serine/threonine-protein kinase RKS1 isoform X1 [Rosa chinensis]
RchiOBHmChr5g0055301	12535.6	5005.26	1.32	0.0103	hypothetical protein RchiOBHm_Chr5g0055301 [Rosa chinensis]
RchiOBHmChr2g0091421	251.35	40.79	2.62	0.0103	sugar transport protein 14 [Rosa chinensis]
RchiOBHmChr6g0286161	82.44	8.3	3.31	0.0103	putative nucleotidyltransferase, Ribonuclease H [Rosa chinensis]
RchiOBHmChr4g0429311	863.71	94.18	3.2	0.0103	GEM-like protein 5 [Rosa chinensis]
RchiOBHmChr5g0014411	3843.6	1681.19	1.19	0.0103	(S)-2-hydroxy-acid oxidase GLO1 isoform X1 [Rosa chinensis]
RchiOBHmChr2g0154101	102.89	21.48	2.26	0.0104	-
RchiOBHmChr3g0467961	111.55	29.21	1.93	0.0105	uncharacterized protein LOC112193421 [Rosa chinensis]
RchiOBHmChr2g0146191	168.48	54.06	1.64	0.0108	putative lipoprotein lipase [Rosa chinensis]
RchiOBHmChr4g0424381	7285.09	42.63	7.42	0.0114	beta xylosidase [Fragaria x ananassa]
RchiOBHmChr4g0420971	17292.3	2968.26	2.54	0.0114	PREDICTED: inactive beta-amylase 9 [Fragaria vesca subsp. vesca]
RchiOBHmChr6g0275241	26.59	1.59	4.05	0.0114	hypothetical protein RchiOBHm_Chr6g0275241 [Rosa chinensis]
RchiOBHmMTg0499101	313.8	152.28	1.04	0.0115	-
RchiOBHmChr6g0297881	194.81	66.76	1.55	0.0116	putative glycosyl transferase, family 14 [Rosa chinensis]
RchiOBHmChr3g0470101	179.03	70.78	1.34	0.0116	putative hexosyltransferase [Rosa chinensis]
RchiOBHmChr5g0066991	287.2	31.62	3.18	0.0117	putative Ctr copper transporter [Rosa chinensis]
RchiOBHmChr6g0276591	142.71	61.52	1.21	0.0118	putative leucine-rich repeat domain, L domain-containing protein [Rosa chinensis]
RchiOBHmChr1g0322851	123.8	43.4	1.51	0.012	putative gag-polypeptide of LTR copia-type [Rosa chinensis]
RchiOBHmChr2g0132651	191.32	40.37	2.24	0.012	putative shikimate O-hydroxycinnamoyltransferase [Rosa chinensis]
RchiOBHmChr7g0210791	107.99	24.37	2.15	0.0121	hypothetical protein RchiOBHm_Chr7g0210681 [Rosa chinensis]
RchiOBHmChr1g0340191	54.74	16.74	1.71	0.0121	putative germin-like protein 9-2 [Rosa chinensis]
RchiOBHmChr5g0061791	266.08	100.93	1.4	0.0121	PREDICTED: LOW QUALITY PROTEIN: probable serine/threonine-protein kinase RLCKVII [Prunus mume]
RchiOBHmChr3g0470591	5234.92	739.56	2.82	0.0122	putative major facilitator superfamily [Rosa chinensis]
RchiOBHmChr5g0044721	3696.82	1631.56	1.18	0.0122	PREDICTED: glucan endo-1,3-beta-glucosidase 14 [Fragaria vesca subsp. vesca]
novel.234	164.26	68.86	1.25	0.0122	hypothetical protein RchiOBHm_Chr7g0192791 [Rosa chinensis]
RchiOBHmChr2g0118251	58.84	11.27	2.38	0.0122	ethylene-responsive transcription factor ERF110-like isoform X1 [Rosa chinensis]
RchiOBHmChr2g0175251	1129.8	156.24	2.85	0.0124	PREDICTED: triacylglycerol lipase 2 [Fragaria vesca subsp. vesca]
RchiOBHmMTg0498361	70.61	21.86	1.69	0.0124	putative ATP synthase, F0 complex, subunit C, V-ATPase proteolipid subunit C-like protein (mitochondrion) [Rosa chinensis]
RchiOBHmChr7g0187081	351.04	142.75	1.3	0.0124	putative Zinc finger, SWIM-type, FHY3/FAR1 family [Rosa chinensis]
RchiOBHmChr2g0170701	227.71	106.3	1.1	0.0125	WAT1-related protein At3g28050-like [Rosa chinensis]
RchiOBHmChr2g0156601	266.72	65.01	2.04	0.0126	putative chlorophyll A-B binding protein [Rosa chinensis]
RchiOBHmChr4g0423511	295.14	64.4	2.2	0.0127	hypothetical protein RchiOBHm_Chr4g0423511 [Rosa chinensis]
RchiOBHmChr2g0088291	201.55	93.7	1.1	0.0127	hypothetical protein RchiOBHm_Chr2g0088291 [Rosa chinensis]
RchiOBHmChr4g0387511	1022.38	312.8	1.71	0.0129	PREDICTED: sulfate transporter 3.1-like [Fragaria vesca subsp. vesca]
RchiOBHmChr2g0085431	88.31	3.84	4.52	0.013	heat shock 70 kDa protein [Rosa chinensis]
RchiOBHmChr2g0164751	131.43	50.54	1.38	0.0131	putative GDP-fucose protein O-fucosyltransferase [Rosa chinensis]
RchiOBHmChr6g0254951	3803.58	1656.95	1.2	0.0132	UDP-glucose glucosyltransferase [Fragaria vesca]
RchiOBHmChr4g0400711	64.56	8.97	2.84	0.0132	hypothetical protein RchiOBHm_Chr4g0400711 [Rosa chinensis]
RchiOBHmChr1g0379771	180.1	85.33	1.08	0.0133	ABC transporter C family member 10-like [Rosa chinensis]
RchiOBHmChr2g0136391	91.1	16.06	2.5	0.0134	putative translation initiation factor 1A (eIF-1A), RNA-binding domain, S1, IF1 type [Rosa chinensis]
RchiOBHmChr3g0466361	135.09	34.65	1.96	0.0135	uncharacterized protein LOC112195376 [Rosa chinensis]
RchiOBHmChr2g0085421	1661.92	55.64	4.9	0.0137	heat shock 70 kDa protein [Rosa chinensis]
RchiOBHmChr7g0231751	76.81	18.3	2.07	0.0138	hypothetical protein RchiOBHm_Chr7g0231751 [Rosa chinensis]
RchiOBHmChr2g0163951	13163.9	5841.91	1.17	0.0138	putative S-adenosylmethionine decarboxylase [Prunus yedoensis var. nudiflora]
RchiOBHmChr4g0412651	25226.9	699.1	5.17	0.0138	putative xyloglucan:xyloglucosyl transferase, Xyloglucan-specific endo-beta-1,4-glucanase [Rosa chinensis]
RchiOBHmChr6g0306871	403.7	140.7	1.52	0.014	putative alpha/Beta hydrolase [Rosa chinensis]
RchiOBHmChr4g0415991	73.7	25.79	1.51	0.0143	uncharacterized protein LOC112197552 [Rosa chinensis]
RchiOBHmChr5g0075051	378.38	139.32	1.44	0.0145	probable amino acid permease 7 isoform X1 [Rosa chinensis]
RchiOBHmChr4g0423641	1611.8	202.95	2.99	0.0145	putative START-like domain, Bet v I type allergen [Rosa chinensis]
RchiOBHmChr5g0045551	80.91	25.82	1.65	0.0146	putative ankyrin repeat-containing domain, PGG domain-containing protein [Rosa chinensis]
RchiOBHmChr4g0440841	36.84	4.48	3.04	0.0146	putative fasciclin-like arabinogalactan protein 20 [Rosa chinensis]
RchiOBHmChr4g0434451	113.47	14.38	2.98	0.0147	putative gamma-glutamyl-gamma-aminobutyrate hydrolase [Rosa chinensis]
RchiOBHmChr5g0064981	202.19	52.92	1.93	0.0147	serine/threonine-protein kinase PCRK1 [Rosa chinensis]
RchiOBHmChr7g0180331	161.17	52.02	1.63	0.0147	protein NUCLEAR FUSION DEFECTIVE 4-like [Rosa chinensis]
RchiOBHmChr6g0303061	25.59	3.21	2.99	0.0149	thaumatin-like protein 1 [Rosa chinensis]
RchiOBHmChr3g0458331	4988.08	1953.48	1.35	0.015	putative protein kinase RLK-Pelle-RLCK-V family [Rosa chinensis]
RchiOBHmChr4g0428891	723.65	145.4	2.31	0.0153	putative transcription factor AP2-EREBP family [Rosa chinensis]
RchiOBHmChr5g0056801	230.81	62.21	1.89	0.0153	putative small auxin-up RNA [Rosa chinensis]
RchiOBHmChr7g0225521	9480.98	2701.65	1.81	0.0156	hypothetical protein RchiOBHm_Chr7g0225521 [Rosa chinensis]
RchiOBHmChr3g0455311	55.8	18.04	1.63	0.0156	protein indeterminate-domain 2-like isoform X1 [Rosa chinensis]
RchiOBHmChr7g0183471	22.53	2.25	3.32	0.0157	putative transcription factor SBP family [Rosa chinensis]
RchiOBHmChr2g0115711	394.58	63.34	2.64	0.0158	hypothetical protein RchiOBHm_Chr2g0115711 [Rosa chinensis]
RchiOBHmChr7g0210491	76.84	11.2	2.78	0.0158	putative small auxin-up RNA [Rosa chinensis]
RchiOBHmChr6g0246311	761.25	273.05	1.48	0.0158	uncharacterized protein LOC112170474 [Rosa chinensis]
RchiOBHmChr7g0181601	899.05	193.09	2.22	0.016	agamous-like MADS-box protein AGL65 isoform X2 [Rosa chinensis]
RchiOBHmChr2g0095881	101.51	13.81	2.88	0.016	auxin-responsive protein SAUR50-like [Rosa chinensis]
RchiOBHmChr7g0187501	42.54	4.82	3.14	0.0164	alcohol dehydrogenase-like 4 [Rosa chinensis]
RchiOBHmChr1g0354061	204.65	74.86	1.45	0.0164	putative transcription factor MYB-HB-like family [Rosa chinensis]
RchiOBHmChr5g0002891	1419.31	527.15	1.43	0.0164	putative autophagy protein Atg8 ubiquitin [Rosa chinensis]
RchiOBHmChr2g0099601	260.89	34.81	2.9	0.0165	putative small auxin-up RNA [Rosa chinensis]
RchiOBHmChr4g0445581	112.12	40.88	1.45	0.0166	PREDICTED: protein NRT1/ PTR FAMILY 8.3-like isoform X4 [Prunus mume]
RchiOBHmChr3g0488531	829.7	402.95	1.04	0.0167	phytoene synthase 2, chloroplastic [Rosa chinensis]
RchiOBHmChr6g0248391	370.58	183.62	1.01	0.0167	putative UDP-glucuronosyl/UDP-glucosyltransferase [Rosa chinensis]
RchiOBHmChr2g0091061	193.42	59.37	1.7	0.0167	hypothetical protein RchiOBHm_Chr2g0091061 [Rosa chinensis]
RchiOBHmChr4g0399971	152.03	68.3	1.15	0.0167	hypothetical protein RchiOBHm_Chr4g0399971 [Rosa chinensis]
RchiOBHmChr6g0248721	25.09	3.54	2.82	0.0167	UDP-glucose flavonoid 3-O-glucosyltransferase 7-like [Rosa chinensis]
RchiOBHmChr6g0290041	341.57	98.43	1.79	0.017	putative transcription factor HSF-type-DNA-binding family [Rosa chinensis]
RchiOBHmChr4g0437861	391.45	58.79	2.73	0.0173	protein BIG GRAIN 1-like E [Rosa chinensis]
RchiOBHmChr4g0408561	146.48	11.55	3.66	0.0173	putative oxidoreductase [Rosa chinensis]
RchiOBHmChr6g0310121	135.19	44.11	1.62	0.0181	amino acid transporter AVT6A-like [Rosa chinensis]
RchiOBHmChr3g0462931	1396.23	662.95	1.07	0.0181	hsp70 nucleotide exchange factor fes1 [Rosa chinensis]
RchiOBHmChr2g0163961	34276	14593.7	1.23	0.0183	putative adenosylmethionine decarboxylase [Rosa chinensis]
RchiOBHmChr6g0268951	274.87	112.54	1.29	0.0185	putative small auxin-up RNA [Rosa chinensis]
novel.1411	35.31	9.35	1.92	0.0189	hypothetical protein RchiOBHm_Chr1g0371011 [Rosa chinensis]
RchiOBHmChr3g0479101	23.04	1.59	3.84	0.0189	zinc finger protein 8 [Rosa chinensis]
RchiOBHmChr7g0221361	263.12	118.79	1.15	0.0189	hypothetical protein RchiOBHm_Chr7g0221361 [Rosa chinensis]
RchiOBHmChr2g0096781	2936.53	1150.25	1.35	0.0189	RNA-binding protein 24-A-like isoform X1 [Rosa chinensis]
RchiOBHmChr4g0432641	186.8	75.28	1.31	0.0191	PREDICTED: uncharacterized protein LOC101307271 [Fragaria vesca subsp. vesca]
RchiOBHmChr7g0210621	363.74	107.77	1.75	0.0198	auxin-induced protein 15A-like [Rosa chinensis]
RchiOBHmChr1g0325901	50.02	2.24	4.48	0.0198	putative cucumisin [Rosa chinensis]
RchiOBHmChr1g0362951	489.44	223.73	1.13	0.0198	probable acetyltransferase NATA1-like [Rosa chinensis]
RchiOBHmCPg0502081	222.04	101.69	1.13	0.0198	chloroplast envelope membrane protein (chloroplast) [Fragaria vesca subsp. bracteata]
RchiOBHmChr5g0062661	246.36	78.11	1.66	0.0199	DNA repair protein RAD51 homolog 4 isoform X1 [Rosa chinensis]
RchiOBHmChr1g0379591	833.72	116	2.85	0.02	probable membrane-associated kinase regulator 6 [Rosa chinensis]
RchiOBHmChr7g0236841	76.24	9.59	2.99	0.0201	transcription factor bHLH106-like [Rosa chinensis]
RchiOBHmChr5g0070321	296.7	85.64	1.79	0.0203	putative mitogen-activated protein kinase kinase kinase STE-STE11 family [Rosa chinensis]
RchiOBHmChr5g0022491	655.94	134.93	2.28	0.0203	putative CTP synthase (glutamine hydrolyzing) [Rosa chinensis]
RchiOBHmChr2g0113011	97.71	36.01	1.44	0.0203	linamarin synthase 2-like [Rosa chinensis]
RchiOBHmChr3g0476661	142.8	43.33	1.72	0.0204	putative F-box domain, leucine-rich repeat domain, L domain-containing protein [Rosa chinensis]
RchiOBHmChr3g0472331	188.37	67.8	1.47	0.0206	UPF0481 protein At3g47200-like [Rosa chinensis]
novel.1886	342.18	131.11	1.38	0.0206	hypothetical protein RchiOBHm_Chr1g0328461 [Rosa chinensis]
RchiOBHmChr6g0294361	8986.11	2022.06	2.15	0.0207	PREDICTED: sucrose synthase 2 [Fragaria vesca subsp. vesca]
RchiOBHmChr2g0094051	82.35	23.44	1.81	0.0207	putative protein-serine/threonine phosphatase [Rosa chinensis]
RchiOBHmChr4g0400841	69.06	19.91	1.79	0.0207	hypothetical protein RchiOBHm_Chr4g0400841 [Rosa chinensis]
RchiOBHmChr4g0413231	58.37	13.8	2.08	0.0211	putative long-chain-fatty-acid--[acyl-carrier-protein] ligase [Rosa chinensis]
RchiOBHmChr1g0364481	298.5	58.24	2.36	0.0213	putative glutathione transferase [Rosa chinensis]
RchiOBHmChr6g0297501	47.64	3.51	3.76	0.0214	putative glycosidase [Rosa chinensis]
RchiOBHmChr1g0374691	483.03	10.94	5.46	0.0214	putative pectinesterase [Rosa chinensis]
RchiOBHmChr5g0005681	47.56	3.83	3.63	0.0214	putative transcription factor interactor and regulator Znf-B family [Rosa chinensis]
RchiOBHmChr1g0351371	295.16	80.8	1.87	0.0214	putative carboxylesterase [Rosa chinensis]
RchiOBHmChr7g0241801	1225.77	435.93	1.49	0.0214	PREDICTED: uncharacterized protein LOC101303332 [Fragaria vesca subsp. vesca]
RchiOBHmChr3g0486881	1205.81	315.48	1.93	0.0214	probable protein phosphatase 2C 49 isoform X1 [Rosa chinensis]
RchiOBHmChr6g0302841	548.93	169.81	1.69	0.0217	putative F-box domain-containing protein [Rosa chinensis]
RchiOBHmChr1g0368491	47.56	12.24	1.96	0.0221	ultraviolet-B receptor UVR8 isoform X1 [Rosa chinensis]
RchiOBHmChr2g0130851	40.82	0.97	5.4	0.0221	putative 3Fe-4S ferredoxin, DnaJ domain, 4Fe-4S ferredoxin-type, iron-sulfur binding protein [Rosa chinensis]
RchiOBHmChr6g0298791	189.37	88.84	1.09	0.0223	uncharacterized protein LOC112174327 [Rosa chinensis]
RchiOBHmChr1g0381931	26.63	1.27	4.38	0.0232	PREDICTED: U-box domain-containing protein 44-like [Fragaria vesca subsp. vesca]
RchiOBHmChr6g0281531	833.48	8.59	6.6	0.0232	putative expansin/Lol pI [Rosa chinensis]
RchiOBHmChr2g0109991	6476.16	2403.37	1.43	0.0233	PREDICTED: uncharacterized protein LOC101307152 isoform X1 [Fragaria vesca subsp. vesca]
RchiOBHmChr2g0098171	215.84	57.33	1.91	0.0233	putative CRAL-TRIO lipid binding domain-containing protein [Rosa chinensis]
RchiOBHmChr6g0290261	20498.4	4006.41	2.36	0.0233	PREDICTED: sulfate transporter 3.1-like [Pyrus x bretschneideri]
RchiOBHmChr2g0153451	1205.16	333.64	1.85	0.0234	putative flavonol 3-O-glucosyltransferase [Rosa chinensis]
RchiOBHmChr5g0065061	77.3	27.02	1.52	0.0236	factor of DNA methylation 4-like [Rosa chinensis]
RchiOBHmChr5g0054471	335.99	153.07	1.13	0.0238	putative serine O-acetyltransferase [Rosa chinensis]
novel.1976	73.73	23.17	1.67	0.0238	putative ankyrin repeat-containing domain, transcription regulator, NtcA [Rosa chinensis]
RchiOBHmChr1g0344521	3057.72	565.33	2.44	0.0239	putative Heat shock protein 70 family [Rosa chinensis]
RchiOBHmChr7g0194111	361.99	31.87	3.51	0.0239	uncharacterized protein LOC112178564 [Rosa chinensis]
RchiOBHmChr1g0378661	120.72	45.99	1.39	0.0239	putative transcription factor interactor and regulator CCHC(Zn) family [Rosa chinensis]
RchiOBHmChr7g0187071	130.98	46.6	1.49	0.024	-
RchiOBHmChr2g0093301	7218.02	299.53	4.59	0.024	PREDICTED: beta-galactosidase isoform X4 [Fragaria vesca subsp. vesca]
RchiOBHmChr2g0159311	79.37	6.07	3.71	0.0241	uncharacterized protein LOC112185006 [Rosa chinensis]
RchiOBHmChr5g0043661	281.08	114.52	1.3	0.0243	putative protein kinase AGC-RSK-2 family [Rosa chinensis]
RchiOBHmChr2g0159641	325.81	27.4	3.57	0.0243	putative small GTPase superfamily, P-loop containing nucleoside triphosphate hydrolase [Rosa chinensis]
RchiOBHmChr2g0105931	281.38	133.27	1.08	0.0249	putative transcription factor bHLH family [Rosa chinensis]
RchiOBHmChr4g0436711	81.39	17.99	2.18	0.0251	putative strictosidine synthase transcription factor WD40-like family [Rosa chinensis]
RchiOBHmChr2g0141711	324.14	123.26	1.39	0.0253	replication protein A 70 kDa DNA-binding subunit D-like isoform X1 [Rosa chinensis]
RchiOBHmChr1g0352081	225.17	83.22	1.44	0.0258	putative UAA transporter [Rosa chinensis]
RchiOBHmChr4g0439471	2145.24	845.5	1.34	0.0258	hypothetical protein RchiOBHm_Chr4g0439471 [Rosa chinensis]
RchiOBHmChr5g0027901	85.99	11.5	2.9	0.0258	putative 9-cis-epoxycarotenoid dioxygenase [Rosa chinensis]
RchiOBHmChr1g0318641	80.33	33.8	1.25	0.0259	putative GIY-YIG nuclease superfamily [Rosa chinensis]
RchiOBHmChr3g0494041	7128.85	3424.04	1.06	0.0259	2-hydroxyacyl-CoA lyase [Rosa chinensis]
RchiOBHmChr1g0368011	786.87	291.64	1.43	0.0262	E3 ubiquitin-protein ligase RDUF1-like [Rosa chinensis]
RchiOBHmChr3g0450571	163.32	38.45	2.09	0.0268	histone H1-like [Rosa chinensis]
RchiOBHmChr1g0378391	3766.71	987.04	1.93	0.0272	heat shock protein 83-like [Spinacia oleracea]
RchiOBHmChr4g0401651	37.44	2.57	3.86	0.0274	putative protein kinase RLK-Pelle-RLCK-Os family [Rosa chinensis]
RchiOBHmChr1g0360041	127.6	27.3	2.22	0.0274	auxin response factor 18-like [Rosa chinensis]
RchiOBHmChr2g0086301	169.7	44.67	1.93	0.0275	cysteine-rich receptor-like protein kinase 7 isoform X3 [Rosa chinensis]
RchiOBHmChr3g0472301	30.24	3.54	3.09	0.0277	serine/arginine repetitive matrix protein 5-like isoform X2 [Rosa chinensis]
RchiOBHmChr3g0463101	1760.87	437.29	2.01	0.0278	putative pyridoxal 5'-phosphate synthase (glutamine hydrolyzing) [Rosa chinensis]
novel.950	135.08	20.45	2.72	0.0281	uncharacterized protein LOC112178086 [Rosa chinensis]
RchiOBHmChr1g0313111	133.63	51.46	1.38	0.0281	putative phospholipase D [Rosa chinensis]
RchiOBHmChr6g0283731	755.76	222.27	1.77	0.0283	serine/threonine-protein kinase MHK isoform X2 [Rosa chinensis]
RchiOBHmChr5g0006611	56.44	1.59	5.14	0.0284	hypothetical protein RchiOBHm_Chr5g0006611 [Rosa chinensis]
RchiOBHmChr7g0181561	1860.61	513.95	1.86	0.0285	putative transcription factor C2C2-Dof family [Rosa chinensis]
RchiOBHmChr2g0124531	266.15	97.31	1.45	0.0289	putative small auxin-up RNA [Rosa chinensis]
RchiOBHmChr2g0105701	335.23	129.02	1.38	0.0292	Zeaxanthin epoxidase [Rosa chinensis]
novel.653	41.98	11.58	1.86	0.0293	hypothetical protein RchiOBHm_Chr2g0134161 [Rosa chinensis]
RchiOBHmChr7g0192371	55.78	6.38	3.12	0.0293	high-affinity nitrate transporter-activating protein 2.1-like [Rosa chinensis]
RchiOBHmChr7g0221251	5978.73	2975.86	1.01	0.0293	uncharacterized protein LOC112180400 [Rosa chinensis]
RchiOBHmChr5g0006871	315.64	147.95	1.09	0.0293	uncharacterized protein LOC112165428 isoform X1 [Rosa chinensis]
RchiOBHmChr1g0359661	576.27	137.43	2.07	0.0294	cytochrome P450 CYP82D47-like [Rosa chinensis]
RchiOBHmChr5g0050781	74.28	19.36	1.94	0.0294	putative transaminase [Rosa chinensis]
RchiOBHmChr4g0403911	94.58	35.15	1.43	0.0296	hypothetical protein RchiOBHm_Chr4g0403911 [Rosa chinensis]
RchiOBHmChr3g0460051	351.63	134.32	1.39	0.0297	putative protein kinase RLK-Pelle-LRR-VIII-1 family [Rosa chinensis]
RchiOBHmChr2g0143591	66.52	26.72	1.31	0.0298	transcription elongation factor SPT6 [Rosa chinensis]
RchiOBHmChr5g0021301	26.63	4.83	2.46	0.0299	hypothetical protein RchiOBHm_Chr5g0021301 [Rosa chinensis]
RchiOBHmChr1g0383221	112.16	35.38	1.66	0.0304	UNC93-like protein 1 [Prunus avium]
RchiOBHmChr3g0461491	466.93	161.49	1.53	0.0304	hypothetical protein RchiOBHm_Chr3g0461491 [Rosa chinensis]
RchiOBHmChr3g0449181	133.04	65.37	1.02	0.0305	putative polyribonucleotide nucleotidyltransferase, exosome complex component CSL4 [Rosa chinensis]
RchiOBHmChr3g0455591	66.84	1.63	5.36	0.0306	PREDICTED: luminal-binding protein 4 [Fragaria vesca subsp. vesca]
RchiOBHmChr1g0374491	3358.14	1163.21	1.53	0.0306	Trehalose-phosphatase [Trema orientale]
RchiOBHmChr1g0359751	539.02	125.85	2.1	0.0308	putative cytochrome P450 [Rosa chinensis]
RchiOBHmChr5g0061891	354.3	85.18	2.06	0.031	laccase-17-like [Rosa chinensis]
RchiOBHmChr5g0008561	2871.88	999.16	1.52	0.0311	uncharacterized protein LOC112201800 [Rosa chinensis]
RchiOBHmChr6g0302031	7339.37	3663.53	1	0.0313	putative cathepsin L [Rosa chinensis]
RchiOBHmChr3g0456481	557.75	138.43	2.01	0.0313	putative phospholipase D [Rosa chinensis]
RchiOBHmChr6g0266971	171.31	81.27	1.08	0.0313	hypothetical protein RchiOBHm_Chr6g0266971 [Rosa chinensis]
RchiOBHmChr2g0152591	44	5.11	3.1	0.0313	putative protein kinase RLK-Pelle-WAK family [Rosa chinensis]
RchiOBHmChr1g0361161	98.71	44.19	1.16	0.0313	putative Late embryogenesis abundant protein, LEA-14 [Rosa chinensis]
RchiOBHmChr1g0325681	383.92	139.47	1.46	0.0313	putative aminoacyltransferase, E1 ubiquitin-activating enzyme [Rosa chinensis]
RchiOBHmChr2g0142851	295.78	105.61	1.49	0.0315	putative parvalbumin [Rosa chinensis]
RchiOBHmChr7g0214861	353.88	39.53	3.16	0.0316	hypothetical protein RchiOBHm_Chr7g0214861 [Rosa chinensis]
RchiOBHmChr2g0099661	1625.9	615.26	1.4	0.0316	putative histone H5 [Rosa chinensis]
RchiOBHmChr3g0461821	832.72	345.43	1.27	0.0316	hypothetical protein RchiOBHm_Chr3g0461821 [Rosa chinensis]
RchiOBHmChr4g0409781	531.94	93.95	2.5	0.0319	transcription factor IBH1-like [Rosa chinensis]
RchiOBHmChr7g0186221	173.01	24.93	2.79	0.0321	hypothetical protein RchiOBHm_Chr7g0186221 [Rosa chinensis]
RchiOBHmChr7g0192601	297.08	73.68	2.01	0.0322	putative C2 domain, GRAM domain-containing protein [Rosa chinensis]
RchiOBHmChr7g0188911	5645.42	1782.45	1.66	0.0322	putative transcription factor ARF family [Rosa chinensis]
RchiOBHmChr4g0392681	57.47	1.29	5.47	0.0326	hypothetical protein RchiOBHm_Chr4g0392681 [Rosa chinensis]
RchiOBHmChr5g0044421	97.34	10.21	3.25	0.0327	putative transcription factor bZIP family [Rosa chinensis]
RchiOBHmChr5g0027011	178.19	30.38	2.55	0.0328	NAC domain-containing protein 21/22 [Rosa chinensis]
RchiOBHmChr5g0007561	9454.53	3558.64	1.41	0.0329	putative transcription factor NAM family [Rosa chinensis]
RchiOBHmChr4g0415351	34.78	7.06	2.3	0.033	putative protein kinase RLK-Pelle-L-LEC family [Rosa chinensis]
RchiOBHmChr7g0179391	1035.66	419.45	1.3	0.0331	putative serine aminopeptidase, S33, alpha/Beta hydrolase [Rosa chinensis]
RchiOBHmChr4g0446111	1025.79	260.24	1.98	0.0332	inositol oxygenase 1-like [Ziziphus jujuba]
RchiOBHmChr1g0341581	513.48	254.03	1.02	0.0333	hypothetical protein RchiOBHm_Chr1g0341581 [Rosa chinensis]
RchiOBHmChr7g0181591	479.05	164.35	1.54	0.0336	putative lipoate-protein ligase A isoform X1 [Rosa chinensis]
RchiOBHmChr4g0439041	316.88	111.72	1.5	0.0336	probable WRKY transcription factor 3 isoform X1 [Rosa chinensis]
RchiOBHmChr7g0235101	1825.45	462.16	1.98	0.0337	putative Heat shock protein 70 family [Rosa chinensis]
novel.1077	28.21	0.96	4.87	0.0337	hypothetical protein RchiOBHm_Chr6g0276501 [Rosa chinensis]
RchiOBHmChr1g0319711	103.39	45.38	1.19	0.0345	calmodulin binding protein PICBP [Rosa chinensis]
RchiOBHmChr1g0357381	1288.85	172.97	2.9	0.0345	putative nepenthesin [Rosa chinensis]
RchiOBHmChr6g0281581	254.26	102.51	1.31	0.035	uncharacterized protein LOC112172370 [Rosa chinensis]
RchiOBHmChr4g0409991	48.64	13.5	1.85	0.0351	hypothetical protein RchiOBHm_Chr4g0409991 [Rosa chinensis]
RchiOBHmChr2g0170291	1467.54	654.85	1.16	0.0352	putative FMN-binding split barrel, cellular repressor of E1A-stimulated genes (CREG) [Rosa chinensis]
RchiOBHmChr6g0303981	285.61	114.05	1.32	0.0355	alcohol dehydrogenase-like 7 isoform X1 [Rosa chinensis]
RchiOBHmChr7g0202001	58.86	13.2	2.16	0.0356	putative cytochrome P450 [Rosa chinensis]
RchiOBHmChr5g0049151	1947.06	957.56	1.02	0.0357	PREDICTED: protein STRICTOSIDINE SYNTHASE-LIKE 3 [Prunus mume]
RchiOBHmChr1g0316731	57.33	21.25	1.43	0.0358	uncharacterized protein LOC112191809 [Rosa chinensis]
RchiOBHmChr3g0483041	92.57	26.63	1.8	0.0359	putative minus-end-directed kinesin ATPase [Rosa chinensis]
RchiOBHmChr1g0362291	35.23	2.89	3.6	0.036	uncharacterized protein LOC112182297 [Rosa chinensis]
RchiOBHmChr2g0146941	156.29	19.16	3.03	0.036	putative small auxin-up RNA [Rosa chinensis]
RchiOBHmChr2g0124401	625.5	262.51	1.25	0.0363	auxin-induced protein 15A-like [Rosa chinensis]
RchiOBHmChr7g0210801	280.52	73.35	1.93	0.0365	auxin-induced protein 15A-like [Rosa chinensis]
RchiOBHmChr3g0453391	125.78	44.73	1.49	0.0366	putative C2 domain, von Willebrand factor, type A, copine, protein BONZAI [Rosa chinensis]
RchiOBHmChr3g0466581	47186.9	17105.6	1.46	0.0372	metallothionein-like protein type 2 MET1 [Rosa chinensis]
RchiOBHmChr4g0433121	395.13	154.49	1.35	0.0374	hypothetical protein RchiOBHm_Chr4g0433121 [Rosa chinensis]
RchiOBHmChr1g0370661	22.53	2.24	3.33	0.0375	uncharacterized protein LOC112177044 [Rosa chinensis]
RchiOBHmChr4g0447121	1259.64	384.33	1.71	0.0376	uncharacterized protein LOC112197312 [Rosa chinensis]
RchiOBHmChr7g0209891	162.54	24.24	2.75	0.0376	hypothetical protein RchiOBHm_Chr7g0209891 [Rosa chinensis]
RchiOBHmChr7g0242801	1079.68	428.95	1.33	0.0376	putative annexin [Rosa chinensis]
RchiOBHmChr3g0467991	1014.74	428.16	1.24	0.0376	putative polar-amino-acid-transporting ATPase [Rosa chinensis]
RchiOBHmChr7g0190321	1137.26	458.99	1.31	0.0377	hypothetical protein RchiOBHm_Chr7g0190321 [Rosa chinensis]
RchiOBHmChr2g0132341	2399.62	1162.71	1.05	0.0382	organic cation/carnitine transporter 4 [Rosa chinensis]
RchiOBHmChr2g0107651	2491.97	448.39	2.47	0.0383	BTB/POZ domain-containing protein NPY4-like [Rosa chinensis]
RchiOBHmChr4g0423881	593.08	5.75	6.69	0.0383	putative START-like domain, Bet v I type allergen [Rosa chinensis]
RchiOBHmChr3g0461831	1904.75	347.65	2.45	0.039	hypothetical protein RchiOBHm_Chr3g0461831 [Rosa chinensis]
novel.640	1113.25	423.24	1.4	0.0391	PREDICTED: uncharacterized protein LOC105352334 [Fragaria vesca subsp. vesca]
RchiOBHmChr7g0202311	23683.3	9704.55	1.29	0.0391	PREDICTED: acid beta-fructofuranosidase-like [Prunus mume]
RchiOBHmChr7g0233021	4433.7	836.14	2.41	0.0391	phosphoenolpyruvate carboxykinase (ATP)-like [Rosa chinensis]
RchiOBHmChr6g0285821	22.51	1.91	3.55	0.0392	putative glutathione transferase [Rosa chinensis]
RchiOBHmChr5g0032731	205.45	64.99	1.66	0.0393	hypothetical protein RchiOBHm_Chr5g0032731 [Rosa chinensis]
RchiOBHmChr2g0137891	56.29	23.21	1.28	0.0393	uncharacterized protein LOC112188023 [Rosa chinensis]
RchiOBHmChr6g0281521	10696.3	2992.1	1.84	0.0395	3-hydroxy-3-methylglutaryl-coenzyme A reductase 1-like [Rosa chinensis]
RchiOBHmChr5g0065571	101.41	31.83	1.67	0.0397	uncharacterized protein LOC112163987 [Rosa chinensis]
RchiOBHmChr7g0202901	5515.81	2608.24	1.08	0.04	PREDICTED: autophagy-related protein 8f [Fragaria vesca subsp. vesca]
RchiOBHmChr4g0434101	481.95	224.76	1.1	0.04	putative procollagen-lysine 5-dioxygenase [Rosa chinensis]
RchiOBHmChr4g0415981	400.76	120.52	1.73	0.0403	-
RchiOBHmChr7g0186191	1903.47	934.31	1.03	0.0404	putative SWEET sugar transporter [Rosa chinensis]
RchiOBHmChr2g0090861	3004.46	1023.37	1.55	0.0404	putative SLC26A/SulP transporter [Rosa chinensis]
RchiOBHmChr4g0409041	188.36	76.48	1.3	0.0406	crocetin glucosyltransferase 3-like [Rosa chinensis]
RchiOBHmChr7g0241901	1240.21	519.23	1.26	0.0407	putative CTP synthase (glutamine hydrolyzing) [Rosa chinensis]
RchiOBHmChr7g0184641	1340.66	657.67	1.03	0.0407	hypothetical protein PRUPE_5G217400 [Prunus persica]
RchiOBHmChr7g0219651	24.08	3.86	2.64	0.0407	protein NRT1/ PTR FAMILY 4.3-like [Rosa chinensis]
RchiOBHmChr5g0063561	2402.12	1056.7	1.18	0.0408	Histone H2B, partial [Mucuna pruriens]
RchiOBHmChr5g0056831	203.34	29.05	2.81	0.0411	putative small auxin-up RNA [Rosa chinensis]
RchiOBHmChr4g0431511	33.75	9.37	1.85	0.0411	putative Ion transport domain-containing protein [Rosa chinensis]
RchiOBHmChr7g0232341	9200.95	1965.98	2.23	0.0411	putative amino acid transporter, transmembrane domain-containing protein [Rosa chinensis]
RchiOBHmChr4g0439931	376.32	62.91	2.58	0.0413	protein PHYTOCHROME KINASE SUBSTRATE 1-like [Rosa chinensis]
novel.833	213.42	26.68	3	0.0417	--
RchiOBHmChr2g0121341	36.83	12.25	1.59	0.0419	hypothetical protein RchiOBHm_Chr4g0436291 [Rosa chinensis]
RchiOBHmChr2g0147291	202.24	93.44	1.11	0.042	tyrosine-sulfated glycopeptide receptor 1 [Rosa chinensis]
RchiOBHmChr6g0262401	156.1	69.79	1.16	0.0423	putative 4-hydroxy-3-methylbut-2-enyl diphosphate reductase [Rosa chinensis]
RchiOBHmChr2g0167101	1040.82	399.44	1.38	0.0423	CSC1-like protein HYP1 [Rosa chinensis]
RchiOBHmChr1g0378071	343.59	37.28	3.2	0.0423	putative multi antimicrobial extrusion protein [Rosa chinensis]
RchiOBHmChr4g0444071	190.46	66.57	1.52	0.0426	putative DNA (cytosine-5-)-methyltransferase [Rosa chinensis]
RchiOBHmChr5g0063081	1062.35	389.45	1.45	0.0426	putative Jas TPL-binding domain-containing protein [Rosa chinensis]
RchiOBHmChr6g0292951	387.8	77.4	2.32	0.0427	putative SKP1/BTB/POZ domain, NPH3 domain-containing protein [Rosa chinensis]
RchiOBHmChr5g0026971	474.71	234.59	1.02	0.0429	hypothetical protein RchiOBHm_Chr5g0026971 [Rosa chinensis]
RchiOBHmChr3g0466201	130.03	54.1	1.26	0.0429	protein SRG1-like [Rosa chinensis]
RchiOBHmChr6g0306881	92.61	19.52	2.24	0.043	hypothetical protein RchiOBHm_Chr6g0306881 [Rosa chinensis]
RchiOBHmChr6g0305421	9501.03	4058.33	1.23	0.043	PREDICTED: L-arabinokinase-like [Fragaria vesca subsp. vesca]
RchiOBHmChr1g0319331	5169.65	385.66	3.74	0.0433	putative cytokinin dehydrogenase [Rosa chinensis]
RchiOBHmChr1g0359511	29.2	5.14	2.5	0.044	putative EF-hand domain pair protein [Rosa chinensis]
RchiOBHmCPg0502091	349.57	155.39	1.17	0.044	photosystem I assembly protein ycf4 (chloroplast) [Geum rupestre]
novel.494	51.19	5.46	3.23	0.0443	uncharacterized protein LOC112194694 [Rosa chinensis]
RchiOBHmChr6g0283811	31.7	7.39	2.1	0.0455	hypothetical protein RchiOBHm_Chr6g0283811 [Rosa chinensis]
RchiOBHmChr6g0256341	25.11	1.93	3.7	0.0455	--
RchiOBHmChr5g0000421	42.46	13.51	1.65	0.0461	putative WEB family protein [Rosa chinensis]
RchiOBHmChr3g0481441	48.14	9.62	2.32	0.0461	putative nucleotide-binding alpha-beta plait domain-containing protein [Rosa chinensis]
RchiOBHmChr4g0421961	51.15	17.36	1.56	0.0466	putative transcription factor MYB/SANT family [Rosa chinensis]
RchiOBHmChr2g0091961	141.89	34.95	2.02	0.0468	PREDICTED: receptor-like protein kinase HSL1 [Fragaria vesca subsp. vesca]
RchiOBHmChr7g0180571	3368	1452.35	1.21	0.047	homeobox-leucine zipper protein HAT5-like [Rosa chinensis]
RchiOBHmChr6g0309861	41.94	14.17	1.56	0.047	putative peptidylprolyl isomerase [Rosa chinensis]
RchiOBHmChr1g0371871	352.95	109.8	1.68	0.047	hypothetical protein RchiOBHm_Chr2g0149821 [Rosa chinensis]
RchiOBHmChr5g0055801	422.34	186.79	1.18	0.047	BTB/POZ domain-containing protein At3g44820 [Prunus persica]
RchiOBHmChr2g0107071	102.37	38.28	1.42	0.0472	putative transcription factor C2H2 family [Rosa chinensis]
RchiOBHmChr6g0300651	3076.54	830.16	1.89	0.0472	putative DnaJ domain-containing protein [Rosa chinensis]
RchiOBHmChr6g0281351	25.59	5.83	2.14	0.0474	--
RchiOBHmChr2g0146781	6952.09	2346.26	1.57	0.0475	putative dormancy/auxin associated protein [Rosa chinensis]
novel.713	23.06	1.92	3.58	0.0475	putative NAD(P)-binding domain-containing protein [Rosa chinensis]
RchiOBHmChr6g0252981	76.72	15.67	2.29	0.0476	uncharacterized protein At2g23090-like isoform X2 [Rosa chinensis]
RchiOBHmChr6g0308861	1371.39	514.48	1.41	0.0476	putative F-box domain-containing protein [Rosa chinensis]
RchiOBHmChr6g0267451	115.63	44.09	1.39	0.0476	GATA transcription factor 5-like [Rosa chinensis]
RchiOBHmChr6g0310671	20.5	2.9	2.82	0.0478	thiamine phosphate phosphatase-like protein [Rosa chinensis]
RchiOBHmChr6g0302891	47.59	17.73	1.42	0.0485	uncharacterized protein LOC112172260 isoform X1 [Rosa chinensis]
RchiOBHmChr1g0356851	564.67	139.19	2.02	0.0489	putative transcription factor C2H2 family [Rosa chinensis]
RchiOBHmChr5g0061631	33.83	2.87	3.55	0.0489	hypothetical protein RchiOBHm_Chr5g0061631 [Rosa chinensis]
RchiOBHmChr6g0292041	603.12	242.73	1.31	0.0489	uncharacterized protein LOC112174577 [Rosa chinensis]
RchiOBHmChr4g0425321	456.75	149.51	1.61	0.049	putative protein kinase TKL-CTR1-DRK-2 family [Rosa chinensis]
RchiOBHmChr7g0199531	210.72	53.14	1.99	0.0493	putative molybdenum cofactor sulfurtransferase [Rosa chinensis]
RchiOBHmChr7g0186081	2195.81	410.53	2.42	0.0493	auxin response factor 9 [Rosa chinensis]
RchiOBHmChr6g0301861	1355.5	548.18	1.31	0.0494	thioredoxin H-type-like [Rosa chinensis]
RchiOBHmChr2g0155141	81.87	39.36	1.06	0.0496	chlorophyll a-b binding protein 8, chloroplastic [Rosa chinensis]
RchiOBHmChr3g0464341	87.09	14.72	2.56	0.0497	7-deoxyloganetic acid glucosyltransferase-like [Rosa chinensis]

## Sheet: down-regulated DEGs
Supplementary Data 1. Differentially expressed genes (DEGs) between TRV and STTM159 in the RNA-seq analysis. |Log2[fold-change]| ≥ 1 and q-value ≤0.05 for TRV-STTM159/TRV
Down-regulated DEGs（STTM159 VS TRV)
gene_id	TRV-STTM159	TRV	log2FoldChange	padj	Description
RchiOBHmChr7g0181991	106.95	3773.31	-5.14	0	two-component response regulator-like APRR1 [Rosa chinensis]
RchiOBHmChr2g0095781	122.72	863.28	-2.81	0	putative peroxiredoxin [Rosa chinensis]
RchiOBHmChr2g0095481	1373.94	3927.69	-1.52	0	protein TIFY 10a [Rosa chinensis]
RchiOBHmChr2g0099331	777.21	2440.69	-1.65	0	putative oxidoreductase [Rosa chinensis]
RchiOBHmChr6g0294351	69.59	417.31	-2.58	0	endoglucanase 17 [Rosa chinensis]
RchiOBHmChr7g0185511	139.15	492.62	-1.82	0	synaptotagmin-5 isoform X1 [Rosa chinensis]
RchiOBHmChr7g0200411	77.74	453.32	-2.54	0	probable LRR receptor-like serine/threonine-protein kinase At1g12460 [Rosa chinensis]
RchiOBHmChr6g0264441	12.27	89.45	-2.86	0	laccase-11-like [Rosa chinensis]
RchiOBHmChr2g0137291	80.81	415.41	-2.36	0	hypothetical protein RchiOBHm_Chr2g0137291 [Rosa chinensis]
RchiOBHmChr5g0016431	40.42	256.14	-2.66	0	probable LRR receptor-like serine/threonine-protein kinase At4g20940 isoform X1 [Rosa chinensis]
RchiOBHmChr6g0305781	241.95	603.13	-1.32	0	sulfite exporter TauE/SafE family protein 3 [Rosa chinensis]
RchiOBHmChr6g0283821	6.13	239.53	-5.29	0	putative cytochrome P450 [Rosa chinensis]
RchiOBHmChr5g0022531	61.39	243.06	-1.98	0	ABC transporter D family member 2, chloroplastic isoform X1 [Rosa chinensis]
RchiOBHmChr2g0092261	212.34	535.59	-1.33	0	putative leucine-rich repeat-containing, plant-type, leucine-rich repeat domain, L [Rosa chinensis]
RchiOBHmChr2g0153791	70.55	433.63	-2.62	0	UDP-glycosyltransferase 82A1 [Rosa chinensis]
RchiOBHmChr2g0172321	73.62	352.54	-2.26	0	hypothetical protein RchiOBHm_Chr2g0172321 [Rosa chinensis]
RchiOBHmChr7g0188951	10.22	100.64	-3.3	0	serine carboxypeptidase-like 45 [Rosa chinensis]
RchiOBHmChr5g0001591	100.25	1432.84	-3.84	0.0001	mavicyanin-like [Rosa chinensis]
novel.1753	182.07	580.84	-1.67	0.0001	--
RchiOBHmChr6g0292141	1367.44	2992.73	-1.13	0.0001	putative major facilitator, sugar transporter, major facilitator superfamily [Rosa chinensis]
RchiOBHmChr5g0002711	268.83	2552.97	-3.25	0.0001	PREDICTED: L-ascorbate oxidase homolog [Fragaria vesca subsp. vesca]
RchiOBHmChr3g0460261	148.96	611.86	-2.04	0.0001	putative mannan endo-1,4-beta-mannosidase [Rosa chinensis]
RchiOBHmChr6g0309121	13.8	97.43	-2.82	0.0001	peamaclein [Rosa chinensis]
RchiOBHmChr6g0311581	143.75	383.53	-1.42	0.0001	putative mechanosensitive ion channel MscS [Rosa chinensis]
RchiOBHmChr6g0298011	33.23	691.48	-4.38	0.0001	ethylene-responsive transcription factor SHINE 2 [Rosa chinensis]
RchiOBHmChr1g0316431	78.77	758.95	-3.27	0.0001	polyketide synthase 1-like [Rosa chinensis]
RchiOBHmChr2g0165891	54.19	362.18	-2.74	0.0001	hypothetical protein PRUPE_3G255300 [Prunus persica]
RchiOBHmChr2g0146421	122.75	385.46	-1.65	0.0001	putative tetratricopeptide-like helical domain-containing protein [Rosa chinensis]
RchiOBHmChr4g0433251	516.12	2918.65	-2.5	0.0001	PREDICTED: alpha-glucan water dikinase 1, chloroplastic isoform X2 [Fragaria vesca subsp. vesca]
RchiOBHmChr2g0158961	66.98	367.67	-2.46	0.0001	glycine-rich cell wall structural protein 1-like [Rosa chinensis]
RchiOBHmChr6g0244771	112.42	1431.8	-3.67	0.0002	protodermal factor 1 isoform X2 [Rosa chinensis]
RchiOBHmChr6g0294491	181.65	405.14	-1.16	0.0002	ethylene-responsive sensor [Prunus domestica subsp. syriaca]
RchiOBHmChr2g0141171	2262.64	11025.3	-2.28	0.0002	PREDICTED: GDSL esterase/lipase APG [Fragaria vesca subsp. vesca]
RchiOBHmChr2g0174781	26.09	179.87	-2.79	0.0002	putative beta-glucosidase [Rosa chinensis]
RchiOBHmChr2g0158971	345.37	1132.11	-1.71	0.0002	L-ascorbate oxidase homolog [Prunus avium]
RchiOBHmChr1g0355891	6.64	1567.27	-7.88	0.0002	putative unspecific monooxygenase [Rosa chinensis]
RchiOBHmChr4g0446901	18.92	105.73	-2.48	0.0002	superoxide dismutase [Fe] 3, chloroplastic isoform X1 [Rosa chinensis]
RchiOBHmChr4g0427531	58.32	234.55	-2.01	0.0002	PREDICTED: 50S ribosomal protein L3-2, chloroplastic [Fragaria vesca subsp. vesca]
RchiOBHmChr6g0245261	316.56	2092.08	-2.72	0.0003	Triosephosphate isomerase [Rosa chinensis]
RchiOBHmChr1g0371551	14.84	101.65	-2.78	0.0003	putative peroxidase [Rosa chinensis]
RchiOBHmChr7g0184041	160.58	439.46	-1.45	0.0003	putative peptidase S49, protease IV, peptidase S49, SppA, ClpP/crotonase-like protein [Rosa chinensis]
RchiOBHmChr5g0046701	546.19	10516.5	-4.27	0.0003	--
RchiOBHmChr6g0303701	39.36	301.86	-2.94	0.0003	PREDICTED: uncharacterized protein LOC101296167 [Fragaria vesca subsp. vesca]
RchiOBHmChr7g0197251	1067.33	11916.3	-3.48	0.0004	putative cytochrome P450 [Rosa chinensis]
RchiOBHmChr6g0304771	1654.34	5743.43	-1.8	0.0004	putative very-long-chain 3-oxoacyl-CoA synthase [Rosa chinensis]
RchiOBHmChr4g0423121	552.31	4118.94	-2.9	0.0004	protein DETOXIFICATION 55 [Rosa chinensis]
RchiOBHmChr5g0083011	16.36	180.56	-3.46	0.0004	putative acyl-activating enzyme 18 peroxisomal [Prunus yedoensis var. nudiflora]
RchiOBHmChr7g0238561	122.61	1223.16	-3.32	0.0004	putative oxidoreductase [Rosa chinensis]
RchiOBHmChr4g0428131	110	326.01	-1.57	0.0004	50S ribosomal protein L18, chloroplastic [Rosa chinensis]
RchiOBHmChr6g0295121	60.78	1138.75	-4.23	0.0004	PREDICTED: flavonol synthase/flavanone 3-hydroxylase [Fragaria vesca subsp. vesca]
RchiOBHmChr5g0049721	34.23	571.86	-4.06	0.0004	putative bifunctional inhibitor/plant lipid transfer protein/seed storage helical [Rosa chinensis]
RchiOBHmChr7g0187011	3.06	177.95	-5.86	0.0004	hypothetical protein RchiOBHm_Chr7g0187011 [Rosa chinensis]
RchiOBHmChr2g0154151	165.05	1258.22	-2.93	0.0004	7-deoxyloganetin glucosyltransferase-like [Malus domestica]
RchiOBHmChr1g0384641	291.79	833.3	-1.51	0.0004	maltose excess protein 1, chloroplastic-like [Rosa chinensis]
RchiOBHmChr5g0013971	194.34	1082.1	-2.48	0.0004	uncharacterized protein LOC112165306 [Rosa chinensis]
RchiOBHmChr5g0057821	178.98	673.84	-1.91	0.0004	ABC transporter G family member 3 [Rosa chinensis]
RchiOBHmChr2g0090721	17.38	473.21	-4.77	0.0004	putative oxidoreductase [Rosa chinensis]
RchiOBHmChr3g0464281	1909.91	4440.52	-1.22	0.0004	putative disease resistance protein RGA3 [Rosa chinensis]
RchiOBHmChr2g0158331	9.71	266.79	-4.78	0.0004	endoglucanase 11-like [Rosa chinensis]
RchiOBHmChr6g0279261	3.58	73.7	-4.36	0.0005	putative O-methyltransferase COMT-type, S-adenosyl-L-methionine-dependent methyltransferase [Rosa chinensis]
RchiOBHmChr7g0181981	121.32	361.55	-1.58	0.0005	putative ribonuclease H-like domain-containing protein [Rosa chinensis]
RchiOBHmChr1g0316441	122.69	1137.94	-3.21	0.0005	chalcone synthase [Vaccinium ashei]
RchiOBHmChr6g0303931	827.27	7351.95	-3.15	0.0005	PREDICTED: L-ascorbate oxidase homolog [Fragaria vesca subsp. vesca]
RchiOBHmChr4g0439211	33.77	121.19	-1.84	0.0005	ribulose-1,5 bisphosphate carboxylase/oxygenase large subunit N-methyltransferase, chloroplastic [Rosa chinensis]
RchiOBHmChr2g0155901	19.42	136.67	-2.81	0.0005	glucose-6-phosphate 1-dehydrogenase, chloroplastic-like [Quercus suber]
RchiOBHmChr2g0166331	83.3	1260.62	-3.92	0.0005	alpha-1,4 glucan phosphorylase L isozyme, chloroplastic/amyloplastic-like isoform X2 [Rosa chinensis]
RchiOBHmChr6g0307381	28.11	213.36	-2.92	0.0006	patatin-like protein 2 isoform X1 [Rosa chinensis]
RchiOBHmChr2g0168751	1103.62	7322.7	-2.73	0.0006	PREDICTED: tubulin alpha chain-like [Prunus mume]
RchiOBHmChr4g0435751	227.91	1727.69	-2.92	0.0006	putative allene-oxide cyclase [Rosa chinensis]
RchiOBHmChr7g0195121	5.12	39.99	-2.97	0.0006	subtilisin-like protease SBT2.5 [Rosa chinensis]
RchiOBHmChr5g0055441	276.29	4173.65	-3.92	0.0006	Glyco_tranf_2_3 domain-containing protein [Cephalotus follicularis]
RchiOBHmChr5g0026661	24.57	155.48	-2.66	0.0006	putative xyloglucan 6-xylosyltransferase [Rosa chinensis]
RchiOBHmChr4g0420251	49.65	197.63	-1.99	0.0007	protein DMP2-like [Rosa chinensis]
RchiOBHmChr1g0336591	214.18	1430.79	-2.74	0.0007	putative immunoglobulin E-set, protein-tyrosine phosphatase, phosphoglucan phosphatase DSP4 [Rosa chinensis]
RchiOBHmChr1g0325651	1054.13	5544.82	-2.4	0.0007	putative nepenthesin [Rosa chinensis]
RchiOBHmChr6g0297741	106.88	1080.84	-3.34	0.0007	putative bifunctional inhibitor/plant lipid transfer protein/seed storage helical [Rosa chinensis]
RchiOBHmChr5g0011441	7.67	60.15	-2.97	0.0007	putative cellulose synthase (UDP-forming) transcription factor C2H2 family [Rosa chinensis]
RchiOBHmChr4g0426271	182.08	586.65	-1.69	0.0008	hypothetical protein RchiOBHm_Chr4g0426271 [Rosa chinensis]
RchiOBHmChr2g0130301	64.98	167.87	-1.37	0.0008	putative protein kinase RLK-Pelle-Extensin family [Rosa chinensis]
RchiOBHmChr7g0230891	6.13	124.87	-4.35	0.0008	PREDICTED: glucuronoxylan 4-O-methyltransferase 3-like [Fragaria vesca subsp. vesca]
RchiOBHmChr6g0270131	29.16	140.84	-2.27	0.0008	alpha-glucan water dikinase, chloroplastic-like [Rosa chinensis]
RchiOBHmChr6g0296071	230.56	1091.45	-2.24	0.0008	IAA-amino acid hydrolase ILR1-like 6 [Prunus yedoensis var. nudiflora]
RchiOBHmChr6g0286921	7.67	54.33	-2.82	0.0008	hypothetical protein DVH24_028730 [Malus domestica]
RchiOBHmChr5g0013671	63.9	409.22	-2.68	0.0008	putative NAD(P)-binding domain-containing protein [Rosa chinensis]
RchiOBHmChr6g0285101	42.99	136.37	-1.67	0.0009	pantoate--beta-alanine ligase isoform X1 [Rosa chinensis]
RchiOBHmChr3g0463591	1403.6	15316.8	-3.45	0.0009	putative transferase [Rosa chinensis]
RchiOBHmChr4g0420431	117.16	336.46	-1.52	0.0009	hypothetical protein RchiOBHm_Chr4g0420431 [Rosa chinensis]
RchiOBHmChr6g0252491	2.05	96.12	-5.55	0.0009	putative peptidase S10, serine carboxypeptidase, alpha/Beta hydrolase [Rosa chinensis]
RchiOBHmChr1g0327631	249.59	724.47	-1.54	0.0009	hypothetical protein RchiOBHm_Chr1g0327631 [Rosa chinensis]
RchiOBHmChr6g0272981	408.69	1016.48	-1.31	0.0009	BRASSINOSTEROID INSENSITIVE 1-associated receptor kinase 1-like [Chenopodium quinoa]
RchiOBHmChr7g0212911	262.24	1015.83	-1.95	0.0011	putative DNA (cytosine-5-)-methyltransferase [Rosa chinensis]
RchiOBHmChr7g0205521	9.21	83.96	-3.19	0.0011	glutamate dehydrogenase 2-like [Ziziphus jujuba]
RchiOBHmChr6g0261981	751.67	3451.26	-2.2	0.0011	PREDICTED: long chain acyl-CoA synthetase 2 [Prunus mume]
RchiOBHmChr7g0212851	302.83	640.33	-1.08	0.0011	putative CidB/LrgB family protein [Rosa chinensis]
RchiOBHmChr6g0273651	26.08	469.88	-4.17	0.0011	laccase-15-like [Rosa chinensis]
RchiOBHmChr3g0454061	151.51	342.58	-1.18	0.0011	UPF0603 protein At1g54780, chloroplastic [Rosa chinensis]
RchiOBHmChr7g0238501	98.61	589.19	-2.58	0.0011	(-)-isopiperitenol/(-)-carveol dehydrogenase, mitochondrial-like [Rosa chinensis]
RchiOBHmChr3g0454261	25.07	204.6	-3.03	0.0012	heavy metal-associated isoprenylated plant protein 34 [Rosa chinensis]
RchiOBHmChr5g0074011	17.91	69.05	-1.95	0.0012	uncharacterized protein LOC112201834 isoform X2 [Rosa chinensis]
RchiOBHmChr2g0155241	360.99	3212.7	-3.15	0.0012	putative glucose-1-phosphate adenylyltransferase [Rosa chinensis]
RchiOBHmChr2g0103071	18.9	320.47	-4.08	0.0012	STS14 protein-like [Rosa chinensis]
RchiOBHmChr3g0481531	337.33	948.2	-1.49	0.0012	putative elongation factor TypA-like SVR3, chloroplastic [Rosa chinensis]
RchiOBHmChr4g0418961	8.19	56.55	-2.79	0.0013	uncharacterized protein LOC112198305 [Rosa chinensis]
RchiOBHmChr1g0317301	7.67	150.39	-4.29	0.0013	hypothetical protein RchiOBHm_Chr1g0317301 [Rosa chinensis]
RchiOBHmChr6g0281131	253.45	992.91	-1.97	0.0013	cysteine protease XCP1-like [Rosa chinensis]
RchiOBHmChr2g0149111	33.28	136.95	-2.04	0.0013	auxin-binding protein ABP19a-like [Rosa chinensis]
RchiOBHmChr6g0302531	162.59	711.89	-2.13	0.0013	uncharacterized protein LOC112173706 [Rosa chinensis]
RchiOBHmChr2g0111971	0	28.83	-7.26	0.0013	hypothetical protein RchiOBHm_Chr2g0111971 [Rosa chinensis]
RchiOBHmChr3g0459351	246.59	720.18	-1.55	0.0013	putative protein kinase RLK-Pelle-RLCK-VIIa-2 family [Rosa chinensis]
RchiOBHmChr6g0254541	55.71	302.51	-2.44	0.0013	alpha-L-fucosidase 2 [Rosa chinensis]
RchiOBHmChr2g0155651	325.79	1624.33	-2.32	0.0013	putative GDP-fucose protein O-fucosyltransferase [Rosa chinensis]
RchiOBHmChr5g0023881	191.24	732.51	-1.94	0.0014	2-dehydro-3-deoxyphosphooctonate aldolase 1 [Rosa chinensis]
RchiOBHmChr6g0306751	531.07	1111.56	-1.07	0.0014	LOW QUALITY PROTEIN: ATP-dependent 6-phosphofructokinase 6 [Citrus sinensis]
RchiOBHmChr5g0056191	24.03	158.46	-2.72	0.0014	putative bifunctional inhibitor/plant lipid transfer protein/seed storage helical [Rosa chinensis]
RchiOBHmChr7g0233621	18.94	127.85	-2.75	0.0014	PREDICTED: probable rhamnogalacturonate lyase B [Fragaria vesca subsp. vesca]
RchiOBHmChr5g0010061	131.43	531.62	-2.02	0.0014	putative magnesium chelatase [Rosa chinensis]
RchiOBHmChr5g0030971	13.3	74.08	-2.48	0.0014	putative peptide-N(4)-(N-acetyl-beta-glucosaminyl)asparagine amidase [Rosa chinensis]
RchiOBHmChr6g0283431	284.99	1162.9	-2.03	0.0014	serine/threonine-protein kinase OXI1-like [Rosa chinensis]
RchiOBHmChr4g0427871	162.69	436.94	-1.43	0.0014	protein CHUP1, chloroplastic [Rosa chinensis]
RchiOBHmChr5g0037081	19.94	151.52	-2.93	0.0015	uncharacterized protein LOC112202351 [Rosa chinensis]
RchiOBHmChr6g0252821	6.65	54.64	-3.04	0.0015	putative endo-1,4-beta-xylanase [Rosa chinensis]
RchiOBHmChr1g0316451	186.7	449.3	-1.27	0.0016	chalcone synthase [Rosa hybrid cultivar]
RchiOBHmChr2g0176391	1.53	52.96	-5.11	0.0016	hypothetical protein RchiOBHm_Chr2g0176391 [Rosa chinensis]
RchiOBHmChr6g0272391	4.09	65.63	-4	0.0016	alpha-galactosidase 1 [Morus notabilis]
RchiOBHmChr4g0435281	37.3	531.45	-3.83	0.0016	alpha-xylosidase 1 [Rosa chinensis]
RchiOBHmChr7g0191901	36.79	294.81	-3	0.0017	putative transcription factor/ chromatin remodeling BED-type(Zn) family [Rosa chinensis]
RchiOBHmChr1g0351571	92.59	432.04	-2.22	0.0017	putative oxidoreductase [Rosa chinensis]
RchiOBHmChr5g0068571	3.58	38.85	-3.44	0.0018	PREDICTED: laccase-4 [Prunus mume]
RchiOBHmChr3g0455121	458.83	997.35	-1.12	0.0018	probable linoleate 9S-lipoxygenase 5 [Rosa chinensis]
RchiOBHmChr1g0377381	293.6	767.39	-1.39	0.0019	O-glucosyltransferase rumi homolog isoform X1 [Rosa chinensis]
RchiOBHmChr4g0438671	203.66	423.56	-1.06	0.0019	alpha-1,4 glucan phosphorylase L-2 isozyme, chloroplastic/amyloplastic-like [Prunus avium]
RchiOBHmChr7g0179481	11.25	1123.84	-6.64	0.0019	uncharacterized protein LOC112179841 [Rosa chinensis]
RchiOBHmChr2g0107771	10.72	197.86	-4.21	0.0019	putative cyclin [Rosa chinensis]
RchiOBHmChr4g0435041	22.01	85.32	-1.95	0.002	caffeoylshikimate esterase [Prunus persica]
RchiOBHmChr5g0036451	28.1	246.35	-3.13	0.002	G-type lectin S-receptor-like serine/threonine-protein kinase At4g27290 [Prunus avium]
RchiOBHmChr6g0304731	9.22	47.75	-2.37	0.002	PREDICTED: uncharacterized protein LOC103320671 [Prunus mume]
RchiOBHmChr3g0493091	137.95	985.99	-2.84	0.002	uncharacterized protein LOC112193548 [Rosa chinensis]
RchiOBHmChr5g0068321	9128.04	31085.2	-1.77	0.002	alpha-glucan phosphorylase, H isozyme [Rosa chinensis]
RchiOBHmChr2g0095741	515.9	2148.97	-2.06	0.002	putative pectinesterase [Rosa chinensis]
RchiOBHmChr2g0150001	5.63	38.72	-2.78	0.002	exocyst complex component EXO70A1-like [Rosa chinensis]
RchiOBHmChr4g0415411	6.65	38.41	-2.53	0.002	uncharacterized protein LOC112196494 [Rosa chinensis]
RchiOBHmChr5g0012031	4.6	158.59	-5.11	0.0021	putative major intrinsic protein [Rosa chinensis]
RchiOBHmChr5g0021381	44.49	138.91	-1.64	0.0021	PREDICTED: ribulose-1,5 bisphosphate carboxylase/oxygenase large subunit N-methyltransferase, chloroplastic isoform X3 [Fragaria vesca subsp. vesca]
RchiOBHmChr4g0432171	7.16	101.7	-3.83	0.0022	very-long-chain 3-oxoacyl-CoA reductase 1-like [Rosa chinensis]
RchiOBHmChr6g0247971	153.26	1386.56	-3.18	0.0022	PREDICTED: pyruvate kinase isozyme A, chloroplastic-like isoform X2 [Fragaria vesca subsp. vesca]
RchiOBHmChr7g0191371	61.87	4310.01	-6.12	0.0022	GDSL esterase/lipase At3g48460 [Rosa chinensis]
RchiOBHmChr3g0448381	223.47	804.1	-1.85	0.0022	protein LUTEIN DEFICIENT 5, chloroplastic [Rosa chinensis]
RchiOBHmChr1g0332561	44.5	253.48	-2.51	0.0022	uncharacterized protein LOC112190300 [Rosa chinensis]
RchiOBHmChr3g0482071	92.58	221.79	-1.26	0.0023	uncharacterized protein LOC112191778 [Rosa chinensis]
RchiOBHmChr5g0037761	279.65	2095.24	-2.91	0.0023	thiamine thiazole synthase, chloroplastic [Rosa chinensis]
RchiOBHmChr6g0301851	3633.99	11151.8	-1.62	0.0023	beta-galactosidase 5-like [Quercus suber]
RchiOBHmChr4g0445531	60.87	357.92	-2.56	0.0023	putative bifunctional inhibitor/plant lipid transfer protein/seed storage helical [Rosa chinensis]
RchiOBHmChr1g0366461	57.78	236.57	-2.03	0.0023	putative casparian strip membrane protein [Rosa chinensis]
RchiOBHmChr5g0072001	5.63	36.83	-2.71	0.0023	hypothetical protein RchiOBHm_Chr5g0072001 [Rosa chinensis]
RchiOBHmChr7g0187571	523.25	3427.76	-2.71	0.0023	granule-bound starch synthase 1, chloroplastic/amyloplastic-like [Rosa chinensis]
RchiOBHmChr7g0210321	69.5	525.6	-2.92	0.0024	alpha,alpha-trehalose-phosphate synthase [UDP-forming] 5 [Quercus suber]
RchiOBHmChr5g0036421	29.13	265	-3.19	0.0025	G-type lectin S-receptor-like serine/threonine-protein kinase At4g27290 [Rosa chinensis]
RchiOBHmChr6g0296031	150.43	1097.21	-2.87	0.0025	caffeic acid 3-O-methyltransferase-like [Rosa chinensis]
RchiOBHmChr3g0451761	15.87	102.12	-2.69	0.0026	serine/threonine-protein kinase Nek3-like isoform X1 [Rosa chinensis]
RchiOBHmChr6g0301651	363.12	1141.63	-1.65	0.0026	mitogen-activated protein kinase homolog NTF3 [Rosa chinensis]
RchiOBHmChr5g0041551	410.3	1256.6	-1.61	0.0027	65-kDa microtubule-associated protein 1 [Prunus avium]
RchiOBHmChr2g0103311	17.88	186.27	-3.38	0.0028	hypothetical protein RchiOBHm_Chr2g0103311 [Rosa chinensis]
RchiOBHmChr2g0085601	220.33	1074.94	-2.29	0.0028	transmembrane 9 superfamily member 10 [Prunus yedoensis var. nudiflora]
RchiOBHmChr4g0446221	31.72	87.38	-1.46	0.0028	inactive leucine-rich repeat receptor-like serine/threonine-protein kinase At1g60630 [Rosa chinensis]
RchiOBHmChr1g0381971	883.33	4461.23	-2.34	0.0028	putative molybdate-anion transporter, major facilitator superfamily domain-containing protein [Rosa chinensis]
RchiOBHmChr5g0029541	1866.61	4695.8	-1.33	0.0029	putative transcription factor interactor and regulator LIM family [Rosa chinensis]
RchiOBHmChr3g0472881	274.11	954.44	-1.8	0.0029	putative solute carrier family 35 member SLC35F1/F2/F6 [Rosa chinensis]
RchiOBHmChr2g0174761	103.83	247	-1.25	0.0029	putative ribosomal protein L13 [Rosa chinensis]
RchiOBHmChr5g0013551	49.13	138.14	-1.49	0.0029	uncharacterized protein ycf23-like [Rosa chinensis]
RchiOBHmChr5g0046551	79.77	591.02	-2.89	0.0029	capsanthin/capsorubin synthase, chromoplastic-like [Rosa chinensis]
RchiOBHmChr5g0064451	65.43	293.59	-2.17	0.0029	putative Metallothionein, family 15, plant [Rosa chinensis]
RchiOBHmChr6g0302901	2903.38	5957.76	-1.04	0.0029	PREDICTED: tubulin beta-1 chain [Vitis vinifera]
RchiOBHmChr2g0149571	269.09	814.44	-1.6	0.0029	7-dehydrocholesterol reductase [Prunus avium]
RchiOBHmChr3g0454091	35.83	140.76	-1.97	0.0029	GDSL esterase/lipase At1g54790-like isoform X4 [Prunus avium]
RchiOBHmChr7g0182001	1725.94	5805.49	-1.75	0.003	putative response regulator and transcription factor RR-A-type family [Rosa chinensis]
RchiOBHmChr4g0403711	7.15	115.88	-4.02	0.003	(R)-mandelonitrile lyase 1-like [Rosa chinensis]
RchiOBHmChr7g0183391	6.65	43.36	-2.7	0.003	PREDICTED: COBRA-like protein 4 isoform X2 [Fragaria vesca subsp. vesca]
RchiOBHmChr4g0434441	4.08	111.39	-4.77	0.003	uncharacterized protein LOC112196280 [Rosa chinensis]
RchiOBHmChr4g0403721	11.75	136.31	-3.54	0.003	-
RchiOBHmChr3g0496511	13068.7	53388.1	-2.03	0.003	5-methyltetrahydropteroyltriglutamate--homocysteine methyltransferase [Rosa chinensis]
RchiOBHmChr7g0216371	30.19	85.85	-1.51	0.0031	hypothetical protein RchiOBHm_Chr7g0216371 [Rosa chinensis]
RchiOBHmChr6g0304311	210.18	772.1	-1.88	0.0032	1,4-alpha-glucan-branching enzyme 1, chloroplastic/amyloplastic-like [Prunus avium]
RchiOBHmChr5g0033001	93.11	237.47	-1.35	0.0032	hypothetical protein RchiOBHm_Chr5g0033001 [Rosa chinensis]
RchiOBHmChr4g0444321	4873.45	49774.1	-3.35	0.0032	putative START-like domain, Bet v I type allergen [Rosa chinensis]
RchiOBHmChr2g0147671	175.41	856.44	-2.29	0.0032	PREDICTED: subtilisin-like protease SBT1.5 isoform X1 [Pyrus x bretschneideri]
RchiOBHmChr5g0002651	140.73	472.67	-1.75	0.0032	PREDICTED: aminomethyltransferase, mitochondrial [Fragaria vesca subsp. vesca]
RchiOBHmChr4g0435911	21.46	328.45	-3.94	0.0032	putative nepenthesin [Rosa chinensis]
RchiOBHmChr6g0296151	655.91	2207.85	-1.75	0.0033	putative L-ascorbate peroxidase [Rosa chinensis]
RchiOBHmChr4g0420171	21.5	85.67	-1.99	0.0033	hypothetical protein RchiOBHm_Chr4g0420171 [Rosa chinensis]
RchiOBHmChr2g0111921	224.36	997.65	-2.15	0.0033	ATP-dependent 6-phosphofructokinase 5 chloroplastic [Prunus yedoensis var. nudiflora]
RchiOBHmChr4g0425411	0	26.65	-7.14	0.0034	putative pectinesterase [Rosa chinensis]
RchiOBHmChr3g0464131	100.74	570.58	-2.5	0.0034	L-type lectin-domain containing receptor kinase VIII.2 [Rosa chinensis]
RchiOBHmChr6g0310931	33.25	138.9	-2.06	0.0034	probable beta-1,3-galactosyltransferase 12 isoform X1 [Rosa chinensis]
RchiOBHmChr7g0178471	575.01	3850.69	-2.74	0.0034	phosphoethanolamine N-methyltransferase 1 [Prunus yedoensis var. nudiflora]
RchiOBHmChr3g0472081	143.75	321.35	-1.16	0.0036	putative delta(14)-sterol reductase [Rosa chinensis]
RchiOBHmChr2g0161201	35.8	107.75	-1.59	0.0036	hypothetical protein RchiOBHm_Chr2g0161201 [Rosa chinensis]
RchiOBHmChr2g0084491	139.18	380.98	-1.45	0.0036	PREDICTED: inositol 1,3,4-trisphosphate 5/6-kinase 4 [Fragaria vesca subsp. vesca]
RchiOBHmChr5g0008501	58.8	257.7	-2.13	0.0037	linoleate 13S-lipoxygenase 3-1, chloroplastic-like isoform X2 [Rosa chinensis]
RchiOBHmChr6g0245161	12004.4	71479.7	-2.57	0.0037	hypothetical protein RchiOBHm_Chr6g0245161 [Rosa chinensis]
RchiOBHmChr3g0448711	63.43	233.71	-1.88	0.0037	uncharacterized protein LOC112193162 isoform X1 [Rosa chinensis]
RchiOBHmChr7g0235611	10.21	204.15	-4.32	0.0037	protein ECERIFERUM 2-like [Rosa chinensis]
RchiOBHmChr7g0179351	401.19	1983.81	-2.31	0.0037	putative phosphoric monoester hydrolase [Rosa chinensis]
RchiOBHmChr2g0153001	259.38	647.79	-1.32	0.0038	putative coproporphyrinogen oxidase [Rosa chinensis]
RchiOBHmChr4g0406691	175.44	429.79	-1.29	0.0038	putative protein kinase RLK-Pelle-CR4L family [Rosa chinensis]
RchiOBHmChr5g0034311	15.34	170.81	-3.48	0.0038	PREDICTED: choline transporter-like protein 2 [Fragaria vesca subsp. vesca]
RchiOBHmChr1g0355161	129.91	448.07	-1.79	0.0038	PREDICTED: beta-amylase 2, chloroplastic [Fragaria vesca subsp. vesca]
RchiOBHmChr6g0271401	12.77	128.03	-3.32	0.0039	putative flavanone 3-dioxygenase [Rosa chinensis]
RchiOBHmChr2g0143221	316.75	897.91	-1.5	0.0039	PREDICTED: protein HOTHEAD [Fragaria vesca subsp. vesca]
novel.1510	7.66	143.06	-4.22	0.0039	peroxisome biogenesis protein 7 [Rosa chinensis]
RchiOBHmChr5g0065861	71.61	166.88	-1.22	0.0039	uncharacterized protein LOC112165279 [Rosa chinensis]
RchiOBHmChr2g0135921	223.16	2344.01	-3.39	0.004	ethylene-responsive transcription factor WIN1 [Rosa chinensis]
RchiOBHmChr7g0217081	437.27	1446	-1.73	0.004	protein PIN-LIKES 3-like [Rosa chinensis]
RchiOBHmChr6g0292601	103.17	756.24	-2.87	0.004	hypothetical protein RchiOBHm_Chr6g0292601 [Rosa chinensis]
RchiOBHmChr2g0085301	40.43	124.8	-1.63	0.004	cellulose synthase A catalytic subunit 7 [UDP-forming] [Rosa chinensis]
RchiOBHmChr2g0162351	18.93	5955.85	-8.3	0.004	putative cell wall protein [Rosa chinensis]
RchiOBHmChr1g0379891	35.78	142.34	-1.99	0.004	putative translation initiation factor IF2/IF5, ubiquitin interacting, MINDY deubiquitinase [Rosa chinensis]
RchiOBHmChr4g0444251	23.51	224.43	-3.25	0.0041	protein RICE SALT SENSITIVE 3-like [Rosa chinensis]
RchiOBHmChr4g0429091	179.43	758.88	-2.08	0.0042	hypothetical protein RchiOBHm_Chr4g0429091 [Rosa chinensis]
RchiOBHmChr4g0429651	119.72	242.3	-1.02	0.0042	putative 4-sulfomuconolactone hydrolase [Rosa chinensis]
RchiOBHmChr7g0213631	224.94	782.16	-1.8	0.0043	uncharacterized protein LOC112180079 isoform X1 [Rosa chinensis]
RchiOBHmChr4g0443511	3227.75	9850.84	-1.61	0.0044	phosphoglucomutase, cytoplasmic [Rosa chinensis]
RchiOBHmChr5g0075261	88	205.11	-1.22	0.0044	BTB/POZ domain-containing protein [Vitis vinifera]
RchiOBHmChr6g0305351	108.91	298.49	-1.45	0.0044	hypothetical protein RchiOBHm_Chr6g0305351 [Rosa chinensis]
RchiOBHmChr5g0078121	43.99	353.46	-3.01	0.0044	PREDICTED: multiple C2 and transmembrane domain-containing protein 1-like [Fragaria vesca subsp. vesca]
RchiOBHmChr6g0310901	1161.96	3531.81	-1.6	0.0045	putative glycine dehydrogenase (aminomethyl-transferring) [Rosa chinensis]
RchiOBHmChr5g0080511	279.08	935.04	-1.74	0.0046	enoyl-[acyl-carrier-protein] reductase [NADH], chloroplastic [Rosa chinensis]
RchiOBHmChr6g0303771	113.49	576.77	-2.35	0.0047	putative glutathione transferase [Rosa chinensis]
RchiOBHmChr5g0083291	2841.36	7272.81	-1.36	0.0047	putative mitochondrial carrier domain-containing protein [Rosa chinensis]
RchiOBHmChr4g0388731	40.41	132.48	-1.71	0.0047	hypothetical protein RchiOBHm_Chr4g0388731 [Rosa chinensis]
RchiOBHmChr7g0181971	10.24	107.13	-3.39	0.0048	putative CheY-like superfamily protein [Rosa chinensis]
RchiOBHmChr2g0155891	47.03	441.36	-3.23	0.0048	PREDICTED: nitrile-specifier protein 5 [Prunus mume]
RchiOBHmChr1g0324291	73.68	252.16	-1.77	0.0048	putative formylmethanofuran dehydrogenase, subunit A, metal-dependent hydrolase [Rosa chinensis]
RchiOBHmChr6g0286591	785.83	1610.12	-1.03	0.0048	MDIS1-interacting receptor like kinase 1 [Rosa chinensis]
RchiOBHmChr3g0448911	52.19	132.4	-1.34	0.0049	hypothetical protein RchiOBHm_Chr3g0448911 [Rosa chinensis]
RchiOBHmChr6g0259241	18.41	144.17	-2.97	0.0049	putative transcription factor B3-Domain family [Rosa chinensis]
RchiOBHmChr4g0442571	842.66	1709.31	-1.02	0.0049	putative Ccc1 family protein [Rosa chinensis]
RchiOBHmChr4g0420871	115	861.52	-2.91	0.0049	acyl carrier protein 1, chloroplastic-like [Rosa chinensis]
RchiOBHmChr5g0081161	1023.49	2218.03	-1.12	0.0049	formate--tetrahydrofolate ligase [Rosa chinensis]
RchiOBHmChr1g0372181	156.76	1767.62	-3.5	0.005	probable chalcone--flavonone isomerase 3 [Rosa chinensis]
RchiOBHmChr6g0305641	1235.61	3728.46	-1.59	0.005	helicase and polymerase-containing protein TEBICHI isoform X1 [Rosa chinensis]
RchiOBHmChr4g0403741	70.04	588.83	-3.07	0.005	(R)-mandelonitrile lyase 1-like isoform X1 [Rosa chinensis]
RchiOBHmChr4g0394761	204.74	556.02	-1.44	0.0051	PREDICTED: uncharacterized protein LOC103948676 isoform X1 [Pyrus x bretschneideri]
RchiOBHmChr4g0424231	229.66	749.42	-1.71	0.0052	uncharacterized protein LOC112198362 [Rosa chinensis]
RchiOBHmChr4g0441121	744.58	2197.17	-1.56	0.0053	putative nicotinate-nucleotide diphosphorylase (carboxylating) [Rosa chinensis]
RchiOBHmChr5g0077301	636.78	1745.65	-1.45	0.0054	putative alpha-L-arabinofuranosidase B, arabinose-binding domain, six-hairpin glycosidase [Rosa chinensis]
RchiOBHmChr1g0377861	27.1	83.2	-1.62	0.0054	PREDICTED: short-chain dehydrogenase TIC 32, chloroplastic-like isoform X2 [Fragaria vesca subsp. vesca]
RchiOBHmChr5g0006801	1.53	47.79	-4.96	0.0054	hypothetical protein RchiOBHm_Chr5g0006801 [Rosa chinensis]
RchiOBHmChr7g0183481	374.87	818.12	-1.13	0.0054	putative UDP-arabinopyranose mutase [Rosa chinensis]
RchiOBHmChr6g0261671	215.39	728.18	-1.76	0.0054	putative long-chain-fatty-acid--CoA ligase [Rosa chinensis]
RchiOBHmChr1g0351761	43.53	183.38	-2.07	0.0054	PREDICTED: xylem serine proteinase 1 [Fragaria vesca subsp. vesca]
RchiOBHmChr5g0024281	200.09	425.75	-1.09	0.0055	ATP-dependent zinc metalloprotease FTSH 12, chloroplastic [Rosa chinensis]
RchiOBHmChr5g0017641	59.93	210.62	-1.81	0.0055	putative tetrahydroberberine oxidase [Rosa chinensis]
RchiOBHmChr6g0304011	59.86	204.92	-1.78	0.0057	PREDICTED: alcohol dehydrogenase-like 7 [Fragaria vesca subsp. vesca]
RchiOBHmChr3g0462631	93.61	456.73	-2.29	0.0057	PREDICTED: chlorophyll synthase, chloroplastic [Fragaria vesca subsp. vesca]
RchiOBHmChr2g0090451	47.08	187.29	-1.99	0.0057	putative plus-end-directed kinesin ATPase [Rosa chinensis]
RchiOBHmChr7g0239441	99.73	236.05	-1.24	0.0057	hypothetical protein RchiOBHm_Chr7g0239441 [Rosa chinensis]
RchiOBHmChr2g0136721	18.41	93.27	-2.34	0.0057	hypothetical protein RchiOBHm_Chr2g0136721 [Rosa chinensis]
RchiOBHmChr1g0330991	2151.53	5665.93	-1.4	0.0057	putative pectinesterase [Rosa chinensis]
RchiOBHmChr2g0093411	1145.62	2610.48	-1.19	0.0058	calphotin-like isoform X3 [Rosa chinensis]
RchiOBHmChr6g0301691	6.13	49.23	-3	0.0059	transmembrane protein 136-like [Rosa chinensis]
RchiOBHmChr5g0008631	2.04	55.37	-4.76	0.0059	non-classical arabinogalactan protein 31-like [Rosa chinensis]
RchiOBHmChr3g0475471	1883.22	5656.96	-1.59	0.0059	putative peroxiredoxin [Rosa chinensis]
RchiOBHmChr3g0473831	981.08	1986.48	-1.02	0.0059	uncharacterized protein LOC112193624 [Rosa chinensis]
RchiOBHmChr1g0375291	146.84	331.3	-1.17	0.0059	putative Iron sulfur-containing domain, CDGSH-type [Rosa chinensis]
RchiOBHmChr7g0181851	554.44	1162.01	-1.07	0.0059	PREDICTED: galactoside 2-alpha-L-fucosyltransferase [Fragaria vesca subsp. vesca]
RchiOBHmChr5g0008151	3.57	54.59	-3.93	0.006	putative P-loop containing nucleoside triphosphate hydrolase, leucine-rich repeat domain, L [Rosa chinensis]
RchiOBHmChr2g0162181	555.4	1357.26	-1.29	0.0061	putative protein kinase RLK-Pelle-LRR-V family [Rosa chinensis]
RchiOBHmChr5g0044611	676.78	1460.47	-1.11	0.0063	putative P-loop containing nucleoside triphosphate hydrolase, leucine-rich repeat domain, L [Rosa chinensis]
RchiOBHmChr7g0199941	800.48	5133.01	-2.68	0.0063	leucoanthocyanidin dioxygenase [Rosa chinensis]
RchiOBHmChr4g0447231	351.39	1219.39	-1.79	0.0063	pyruvate kinase, cytosolic isozyme [Abrus precatorius]
RchiOBHmChr6g0304911	3.58	42.87	-3.58	0.0063	peroxidase 16-like [Rosa chinensis]
RchiOBHmChr5g0024541	413.41	1135.58	-1.46	0.0064	putative phosphoglycerate kinase [Rosa chinensis]
RchiOBHmChr7g0227151	7.17	53.17	-2.89	0.0064	carboxymethylenebutenolidase homolog [Rosa chinensis]
RchiOBHmChr5g0002591	200.51	409.38	-1.03	0.0064	putative B-cell receptor-associated protein 29/31 [Rosa chinensis]
RchiOBHmChr2g0129661	1479.01	3239.17	-1.13	0.0064	putative phosphoenolpyruvate carboxylase [Rosa chinensis]
RchiOBHmChr2g0143231	706.62	1679.93	-1.25	0.0065	receptor-like serine/threonine-protein kinase ALE2 isoform X1 [Rosa chinensis]
RchiOBHmChr1g0374511	2304.7	12077.8	-2.39	0.0065	Acid beta-fructofuranosidase 1, vacuolar [Rosa chinensis]
RchiOBHmChr7g0208991	63.45	214.63	-1.76	0.0065	serine/threonine-protein kinase BSK2 isoform X1 [Cicer arietinum]
RchiOBHmChr3g0456781	16.87	79.98	-2.24	0.0066	uncharacterized protein LOC112191483 [Rosa chinensis]
RchiOBHmChr2g0116361	103.23	369.84	-1.84	0.0067	putative chlorophyll a/b binding protein [Rosa chinensis]
RchiOBHmChr7g0216501	1465.98	3128.85	-1.09	0.0067	monosaccharide-sensing protein 2-like [Rosa chinensis]
RchiOBHmChr2g0152101	875.78	3877.63	-2.15	0.0067	hypothetical protein RchiOBHm_Chr2g0152101 [Rosa chinensis]
RchiOBHmChr3g0479801	394.25	1393.56	-1.82	0.0067	enoyl-[acyl-carrier-protein] reductase [NADH] 1, chloroplastic-like [Rosa chinensis]
RchiOBHmChr1g0377591	0	257	-10.41	0.0067	putative cytochrome P450 [Rosa chinensis]
RchiOBHmChr5g0048491	74.13	270.65	-1.87	0.0067	transcription factor LHW [Rosa chinensis]
RchiOBHmChr1g0375301	14.32	130.12	-3.18	0.0068	cytochrome P450 704C1-like isoform X1 [Rosa chinensis]
RchiOBHmChr4g0389551	32.21	103.71	-1.69	0.0068	putative ion channel POLLUX-like 2 [Rosa chinensis]
RchiOBHmChr5g0015701	351.79	916.31	-1.38	0.0068	PREDICTED: 187-kDa microtubule-associated protein AIR9 [Fragaria vesca subsp. vesca]
RchiOBHmChr2g0171681	69.54	476.1	-2.78	0.0068	putative alpha-L-fucosidase [Rosa chinensis]
RchiOBHmChr4g0387821	42.42	141.04	-1.73	0.0069	putative perakine reductase [Rosa chinensis]
RchiOBHmChr5g0083121	2.05	30.8	-3.91	0.007	hypothetical protein PRUPE_6G005700 [Prunus persica]
RchiOBHmChr7g0233711	8.71	61.87	-2.83	0.0071	putative rhamnogalacturonan endolyase [Rosa chinensis]
RchiOBHmChr3g0469401	1.03	24.15	-4.56	0.0071	putative FAS1 domain-containing protein [Rosa chinensis]
RchiOBHmChr5g0036441	46	330.88	-2.85	0.0071	putative protein kinase RLK-Pelle-DLSV family [Rosa chinensis]
RchiOBHmChr4g0424331	5.62	73.73	-3.71	0.0073	putative MYB transcription factor [Rosa hybrid cultivar]
RchiOBHmChr1g0359611	121.21	610.11	-2.33	0.0073	putative polyketide cyclase/dehydrase, START-like domain-containing protein [Rosa chinensis]
RchiOBHmChr6g0296791	60.37	156.77	-1.38	0.0073	uncharacterized protein LOC112173866 [Rosa chinensis]
RchiOBHmChr5g0065131	10.74	52.06	-2.28	0.0073	putative histone H3/CENP-A [Rosa chinensis]
RchiOBHmChr5g0003181	12.8	93.54	-2.87	0.0074	peroxidase 42 [Herrania umbratica]
RchiOBHmChr2g0089741	403.32	1870.48	-2.21	0.0075	PREDICTED: ABC transporter G family member 32 isoform X2 [Fragaria vesca subsp. vesca]
RchiOBHmChr4g0443881	19.97	97.84	-2.29	0.0075	putative oxidoreductase [Rosa chinensis]
RchiOBHmChr5g0043951	78.78	176.96	-1.17	0.0077	uncharacterized protein LOC112201660 [Rosa chinensis]
RchiOBHmChr2g0105761	27.63	92.89	-1.75	0.0077	uncharacterized protein LOC112183289 isoform X2 [Rosa chinensis]
RchiOBHmChr7g0198021	24.55	226.73	-3.21	0.0077	PREDICTED: uncharacterized protein LOC101313699 isoform X2 [Fragaria vesca subsp. vesca]
RchiOBHmChr1g0325731	50.13	189.25	-1.92	0.0077	thioredoxin-like protein CITRX, chloroplastic [Rosa chinensis]
RchiOBHmChr6g0288381	13.29	73.98	-2.48	0.0077	protein KINESIN LIGHT CHAIN-RELATED 1 [Rosa chinensis]
RchiOBHmChr5g0031571	54.74	129.49	-1.24	0.0078	sodium/calcium exchanger NCL-like [Rosa chinensis]
RchiOBHmChr5g0029301	182.6	556.64	-1.61	0.0078	probable sodium/metabolite cotransporter BASS1, chloroplastic [Rosa chinensis]
RchiOBHmChr2g0095981	416.9	996.6	-1.26	0.0078	putative SGNH hydrolase-type esterase domain-containing protein [Rosa chinensis]
RchiOBHmChr4g0401201	154.92	495.71	-1.68	0.0079	hypothetical protein RchiOBHm_Chr4g0401201 [Rosa chinensis]
RchiOBHmChr3g0489011	5.63	33.5	-2.57	0.0079	putative RAB6-interacting golgin [Rosa chinensis]
RchiOBHmChr5g0009111	147.17	1107.99	-2.91	0.0079	protein E6 [Rosa chinensis]
RchiOBHmChr1g0372921	727.48	2067.15	-1.51	0.0079	COP1-interacting protein 7-like isoform X1 [Rosa chinensis]
RchiOBHmChr6g0302641	1498.49	4924.58	-1.72	0.0079	putative cellulase [Rosa chinensis]
RchiOBHmChr5g0058731	177.97	597.59	-1.75	0.008	putative transcription factor C2C2-GATA family [Rosa chinensis]
RchiOBHmChr1g0321181	1041.04	6218.21	-2.58	0.008	hypothetical protein RchiOBHm_Chr1g0321181 [Rosa chinensis]
RchiOBHmChr4g0388811	148.76	541.15	-1.86	0.0081	putative 2-methyl-6-phytyl-1,4-hydroquinone methyltransferase [Rosa chinensis]
RchiOBHmChr4g0393011	6619.25	16633.3	-1.33	0.0081	cytosolic malate dehydrogenase [Lupinus angustifolius]
RchiOBHmChr2g0148211	3102.03	8508.58	-1.46	0.0082	PREDICTED: ATPase 10, plasma membrane-type [Fragaria vesca subsp. vesca]
RchiOBHmChr4g0388821	25.57	173.55	-2.76	0.0083	hypothetical protein RchiOBHm_Chr4g0388821 [Rosa chinensis]
RchiOBHmChr3g0487031	427.61	1499.69	-1.81	0.0083	putative long-chain-fatty-acid--CoA ligase [Rosa chinensis]
RchiOBHmChr1g0373991	19.43	132.55	-2.77	0.0083	hypothetical protein RchiOBHm_Chr1g0373991 [Rosa chinensis]
RchiOBHmChr1g0347441	455.73	1017.94	-1.16	0.0083	putative palmitoyl-protein hydrolase [Rosa chinensis]
RchiOBHmChr2g0128881	27.61	120.19	-2.12	0.0084	putative X8 domain-containing protein [Rosa chinensis]
RchiOBHmChr2g0114411	1056.5	2511.43	-1.25	0.0084	annexin D2 [Prunus yedoensis var. nudiflora]
RchiOBHmChr2g0157201	1509.88	3550.28	-1.23	0.0084	putative FAS1 domain-containing protein [Rosa chinensis]
RchiOBHmChr7g0180771	1818.76	4623.24	-1.35	0.0085	protein IQ-DOMAIN 31 [Rosa chinensis]
RchiOBHmChr7g0184231	11.77	47.17	-2	0.0085	calcium sensing receptor, chloroplastic [Rosa chinensis]
RchiOBHmChr6g0307001	201.12	630.96	-1.65	0.0087	transcription factor MYB44-like [Rosa chinensis]
RchiOBHmChr7g0179471	0	232.68	-10.27	0.0087	putative bifunctional inhibitor/plant lipid transfer protein/seed storage helical [Rosa chinensis]
RchiOBHmChr2g0167081	3.58	29.74	-3.05	0.0087	uncharacterized protein LOC112186903 [Rosa chinensis]
RchiOBHmChr6g0273631	149.84	561.46	-1.91	0.0087	putative laccase [Rosa chinensis]
RchiOBHmChr5g0010311	657.17	2472.32	-1.91	0.0087	protein CHUP1, chloroplastic [Rosa chinensis]
RchiOBHmChr2g0132161	86.96	264.94	-1.61	0.0087	uncharacterized protein LOC112186213 isoform X1 [Rosa chinensis]
RchiOBHmChr5g0049481	60.9	244.79	-2.01	0.0088	uncharacterized protein LOC102614874 [Citrus sinensis]
RchiOBHmChr4g0413571	9788.9	38489.6	-1.98	0.0088	adenosylhomocysteinase [Rosa chinensis]
RchiOBHmChr6g0286421	1.02	43.99	-5.43	0.0088	caffeic acid 3-O-methyltransferase-like [Rosa chinensis]
RchiOBHmChr2g0166231	13.29	57.91	-2.12	0.0088	putative RNA-directed RNA polymerase [Rosa chinensis]
RchiOBHmChr3g0488551	234.99	1126.83	-2.26	0.0089	PREDICTED: glutathione S-transferase F11-like [Fragaria vesca subsp. vesca]
RchiOBHmChr2g0102511	6.65	35.88	-2.43	0.009	hypothetical protein RchiOBHm_Chr2g0102511 [Rosa chinensis]
RchiOBHmChr2g0094751	6.13	83.22	-3.76	0.0091	hypothetical protein DVH24_029514 [Malus domestica]
RchiOBHmChr7g0220651	59.82	290.3	-2.28	0.0093	PREDICTED: MACPF domain-containing protein At4g24290 [Prunus mume]
RchiOBHmChr2g0150131	2207.75	10411.2	-2.24	0.0094	putative glycosyltransferase [Rosa chinensis]
RchiOBHmChr5g0049031	51.11	239.48	-2.23	0.0094	putative protein kinase RLK-Pelle-URK-1 family [Rosa chinensis]
RchiOBHmChr3g0466311	4.08	32.83	-3.01	0.0094	PREDICTED: laccase-17-like [Fragaria vesca subsp. vesca]
RchiOBHmChr4g0438621	5688.93	12115.9	-1.09	0.0094	hypothetical protein CCACVL1_06503 [Corchorus capsularis]
RchiOBHmChr6g0264061	5.63	37.11	-2.72	0.0096	laccase-11-like [Rosa chinensis]
RchiOBHmChr5g0000791	13.28	499.17	-5.23	0.0096	putative casparian strip membrane protein [Rosa chinensis]
RchiOBHmChr2g0146271	236.62	1224.11	-2.37	0.0097	PREDICTED: transmembrane protein 87A [Prunus mume]
RchiOBHmChr6g0252621	41.4	242.4	-2.55	0.0098	putative histone acetyltransferase chromatin regulator PHD family [Rosa chinensis]
RchiOBHmChr7g0184261	12.28	73.81	-2.59	0.0098	--
RchiOBHmChr7g0193501	57.78	174.68	-1.6	0.0101	putative ribosomal protein L7/L12 [Rosa chinensis]
RchiOBHmChr5g0059401	111.98	416.2	-1.89	0.0101	hypothetical protein RchiOBHm_Chr5g0059401 [Rosa chinensis]
RchiOBHmChr5g0032711	338.17	712.17	-1.07	0.0101	30S ribosomal protein S20, chloroplastic [Rosa chinensis]
RchiOBHmChr7g0187261	1.54	28.24	-4.2	0.0102	transcription factor MYC3-like isoform X2 [Rosa chinensis]
RchiOBHmChr6g0281671	15.34	53.31	-1.8	0.0102	putative pentatricopeptide [Rosa chinensis]
RchiOBHmChr5g0013571	459.77	1190.36	-1.37	0.0102	3-oxoacyl-[acyl-carrier-protein] synthase I, chloroplastic [Ziziphus jujuba]
RchiOBHmChr2g0088691	142.19	321.19	-1.18	0.0103	signal peptidase complex catalytic subunit SEC11A-like [Rosa chinensis]
RchiOBHmChr6g0303921	726.34	1735.93	-1.26	0.0103	PREDICTED: T-complex protein 1 subunit beta [Fragaria vesca subsp. vesca]
RchiOBHmChr2g0099991	7.68	45.99	-2.58	0.0103	hypothetical protein RchiOBHm_Chr2g0099991 [Rosa chinensis]
RchiOBHmChr6g0251231	1261.53	3248.98	-1.36	0.0103	bifunctional aspartokinase/homoserine dehydrogenase 1, chloroplastic-like isoform X2 [Rosa chinensis]
RchiOBHmChr6g0311891	284.74	840.52	-1.56	0.0104	uncharacterized protein LOC112173403 [Rosa chinensis]
RchiOBHmChr6g0255061	77.28	307.09	-1.99	0.0104	probable cinnamyl alcohol dehydrogenase 1 [Rosa chinensis]
RchiOBHmChr2g0115241	343.14	893.32	-1.38	0.0105	putative 3-hydroxyacyl-[acyl-carrier-protein] dehydratase [Rosa chinensis]
RchiOBHmChr3g0448981	2.56	103.49	-5.34	0.0105	putative triacylglycerol lipase [Rosa chinensis]
RchiOBHmChr2g0170521	4.61	82.12	-4.15	0.0105	gibberellin-regulated protein 14-like [Rosa chinensis]
RchiOBHmChr2g0147051	188.8	434.84	-1.2	0.0106	putative carboxylesterase [Rosa chinensis]
RchiOBHmChr1g0375891	218.29	1163.44	-2.41	0.0107	PREDICTED: subtilisin-like protease [Fragaria vesca subsp. vesca]
RchiOBHmChr5g0024151	1003.63	3957.22	-1.98	0.0107	putative oxidoreductase [Rosa chinensis]
RchiOBHmChr2g0103391	2.56	26.56	-3.37	0.0107	putative transcription factor B3-Domain family [Rosa chinensis]
RchiOBHmChr4g0418621	21.48	75.37	-1.81	0.0108	endo-1,3;1,4-beta-D-glucanase-like [Rosa chinensis]
RchiOBHmChr5g0011241	44.52	170.47	-1.94	0.0109	putative xanthine/uracil/vitamin C permease [Rosa chinensis]
RchiOBHmChr2g0158111	69.56	391.92	-2.49	0.0109	PREDICTED: glucan endo-1,3-beta-glucosidase 12 [Fragaria vesca subsp. vesca]
RchiOBHmChr6g0300381	261.28	719.56	-1.46	0.0109	probable galacturonosyltransferase-like 1 [Rosa chinensis]
RchiOBHmChr5g0013071	62.32	403.43	-2.69	0.0112	putative S-adenosyl-L-methionine-dependent methyltransferase [Rosa chinensis]
RchiOBHmChr6g0269081	178.44	885.81	-2.31	0.0114	soluble inorganic pyrophosphatase 6, chloroplastic [Rosa chinensis]
RchiOBHmChr7g0238021	437.76	1578.52	-1.85	0.0114	PREDICTED: protein TRANSPARENT TESTA 12-like [Fragaria vesca subsp. vesca]
RchiOBHmChr3g0457751	0.51	47.58	-6.54	0.0114	putative alpha-L-fucosidase [Rosa chinensis]
RchiOBHmChr2g0176371	3075.98	6506.72	-1.08	0.0114	mitochondrial phosphate carrier protein 3, mitochondrial [Rosa chinensis]
RchiOBHmChr5g0070351	28.6	241.94	-3.08	0.0115	putative potassium transporter [Rosa chinensis]
RchiOBHmChr5g0002921	2.05	36.08	-4.14	0.0116	probable beta-1,3-galactosyltransferase 2 [Rosa chinensis]
RchiOBHmChr5g0003581	317.15	699.48	-1.14	0.0116	tobamovirus multiplication protein 1 [Rosa chinensis]
RchiOBHmChr1g0332431	331.84	831.32	-1.32	0.0117	uncharacterized protein LOC112191759 [Rosa chinensis]
RchiOBHmChr6g0268301	281.96	752.06	-1.42	0.0117	NADP-dependent D-sorbitol-6-phosphate dehydrogenase-like [Rosa chinensis]
RchiOBHmChr7g0237731	19.45	65.31	-1.75	0.0118	PREDICTED: phosphoribosylaminoimidazole-succinocarboxamide synthase, chloroplastic isoform X1 [Fragaria vesca subsp. vesca]
RchiOBHmChr1g0333181	55.26	1499.45	-4.76	0.0118	cytochrome P450 77A3-like [Prunus avium]
RchiOBHmChr5g0020141	397.21	1281.36	-1.69	0.0118	putative glycine cleavage system H-protein/Simiate [Rosa chinensis]
RchiOBHmChr5g0073571	134.42	445.92	-1.73	0.0119	probable inactive receptor kinase At5g58300 [Rosa chinensis]
RchiOBHmChr3g0473191	408.64	915.91	-1.16	0.0119	cell division protein FtsZ homolog 2-1, chloroplastic-like [Rosa chinensis]
RchiOBHmChr5g0068711	14.33	49.01	-1.77	0.0119	zinc finger MYM-type protein 1-like [Rosa chinensis]
RchiOBHmChr7g0193331	78.78	186.28	-1.24	0.0121	anthranilate phosphoribosyltransferase, chloroplastic-like [Rosa chinensis]
RchiOBHmChr5g0023741	50.13	207.76	-2.05	0.0122	putative IMP dehydrogenase [Rosa chinensis]
RchiOBHmChr4g0437161	32.19	184.61	-2.52	0.0124	UDP-glycosyltransferase 89A2-like [Rosa chinensis]
RchiOBHmChr4g0413581	6136.6	15881.9	-1.37	0.0124	PREDICTED: serine hydroxymethyltransferase 4 [Fragaria vesca subsp. vesca]
RchiOBHmChr1g0350041	2.55	53.4	-4.38	0.0124	putative protein kinase RLK-Pelle-LRR-IV family [Rosa chinensis]
RchiOBHmChr7g0181131	1930.14	4367.55	-1.18	0.0124	PREDICTED: probable methyltransferase PMT2 [Fragaria vesca subsp. vesca]
RchiOBHmChr7g0200301	307.54	652.59	-1.09	0.0126	putative sugar phosphate transporter domain-containing protein [Rosa chinensis]
RchiOBHmChr5g0025891	51.66	126.63	-1.29	0.0128	putative protein kinase RLK-Pelle-DLSV family [Rosa chinensis]
RchiOBHmChr2g0156851	3.58	27.14	-2.92	0.0128	PREDICTED: cytochrome b561 and DOMON domain-containing protein At2g04850 [Fragaria vesca subsp. vesca]
RchiOBHmChr4g0430161	405.46	1679.43	-2.05	0.0129	non-specific lipid transfer protein GPI-anchored 1 [Rosa chinensis]
RchiOBHmChr5g0004711	15.82	211.09	-3.74	0.0131	(3S,6E)-nerolidol synthase 1-like [Rosa chinensis]
RchiOBHmChr4g0420271	17.42	74.97	-2.11	0.0131	hypothetical protein RchiOBHm_Chr4g0420271 [Rosa chinensis]
RchiOBHmChr2g0139181	944.25	4742.38	-2.33	0.0132	malonate--CoA ligase [Prunus avium]
RchiOBHmChr2g0156751	3.57	72.9	-4.35	0.0132	glucan endo-1,3-beta-glucosidase 1-like [Rosa chinensis]
RchiOBHmChr6g0286561	359.29	1104.33	-1.62	0.0133	putative photosystem II Psb28, class 1 [Rosa chinensis]
RchiOBHmChr6g0285961	171.28	552.73	-1.69	0.0133	receptor-like serine/threonine-protein kinase ALE2 [Rosa chinensis]
RchiOBHmChr2g0092621	26.08	106.85	-2.03	0.0133	probable caffeoyl-CoA O-methyltransferase At4g26220 isoform X2 [Rosa chinensis]
RchiOBHmChr4g0424491	552.85	1472.3	-1.41	0.0133	dihydrolipoyl dehydrogenase 2, chloroplastic [Rosa chinensis]
RchiOBHmChr3g0486601	63.37	245.78	-1.96	0.0134	hypothetical protein RchiOBHm_Chr3g0486601 [Rosa chinensis]
RchiOBHmChr4g0441961	238.94	492.45	-1.04	0.0136	putative DNA-directed RNA polymerase transcription regulator Homeodomain-LIKE family [Rosa chinensis]
RchiOBHmChr1g0365431	644.13	2550.3	-1.99	0.0136	putative glutathione dehydrogenase (ascorbate) [Rosa chinensis]
RchiOBHmChr6g0256811	21.47	80.09	-1.9	0.0137	putative transcription factor B3-Domain family [Rosa chinensis]
RchiOBHmChr2g0084971	363.06	957.22	-1.4	0.0137	formin-like protein 2 [Rosa chinensis]
RchiOBHmChr6g0312541	105.43	363.25	-1.78	0.0138	putative acetylglutamate kinase [Rosa chinensis]
RchiOBHmChr6g0255401	24.58	212.55	-3.11	0.0138	putative protein kinase RLK-Pelle-LRR-III family [Rosa chinensis]
RchiOBHmChr5g0008961	251.1	589.63	-1.23	0.0138	PREDICTED: putative receptor-like protein kinase At3g46340 [Fragaria vesca subsp. vesca]
RchiOBHmChr2g0134791	17.92	157.56	-3.14	0.0139	putative clustered mitochondria protein [Rosa chinensis]
RchiOBHmChr6g0303941	10.74	54.09	-2.33	0.014	hypothetical protein RchiOBHm_Chr6g0303941 [Rosa chinensis]
RchiOBHmChr4g0421391	2.04	39.35	-4.27	0.014	monothiol glutaredoxin-S2 [Rosa chinensis]
RchiOBHmChr2g0106201	32.74	139.42	-2.09	0.014	filament-like plant protein 7 isoform X1 [Rosa chinensis]
RchiOBHmChr6g0275461	197.38	560.6	-1.51	0.014	putative EamA domain-containing protein [Rosa chinensis]
RchiOBHmChr6g0301451	646.44	2742.75	-2.09	0.0141	PREDICTED: glucose-1-phosphate adenylyltransferase large subunit 1-like isoform X1 [Juglans regia]
RchiOBHmChr5g0002301	197.91	424.89	-1.1	0.0142	putative non-specific protein-tyrosine kinase RLK-Pelle-LRR-V family [Rosa chinensis]
RchiOBHmChr7g0182991	365.49	1119.86	-1.62	0.0142	putative X8 domain-containing protein [Rosa chinensis]
RchiOBHmChr4g0428771	603.18	2248.37	-1.9	0.0142	CYP51 protein [Geum rivale]
RchiOBHmChr6g0281661	5.11	30.05	-2.55	0.0143	transcription termination factor MTERF6, chloroplastic/mitochondrial [Malus domestica]
RchiOBHmChr6g0300301	20.96	94.92	-2.18	0.0143	protein DETOXIFICATION 33 [Prunus avium]
RchiOBHmChr2g0155821	2334.79	5188.27	-1.15	0.0143	putative acetyl-CoA C-acetyltransferase [Rosa chinensis]
RchiOBHmChr2g0153521	2.56	24.91	-3.28	0.0144	putative pectinesterase [Rosa chinensis]
RchiOBHmChr5g0010101	30.14	185.34	-2.62	0.0144	3'-N-debenzoyl-2'-deoxytaxol N-benzoyltransferase [Rosa chinensis]
RchiOBHmChr5g0070921	243.84	900.02	-1.88	0.0144	hypothetical protein Pyn_40197 [Prunus yedoensis var. nudiflora]
RchiOBHmChr5g0007441	11.76	151.69	-3.69	0.0144	hypothetical protein RchiOBHm_Chr5g0007441 [Rosa chinensis]
RchiOBHmChr2g0139171	461.76	2170.96	-2.23	0.0144	putative AMP-dependent synthetase/ligase [Rosa chinensis]
RchiOBHmChr3g0472421	538.45	1680.06	-1.64	0.0144	1,4-alpha-glucan-branching enzyme 1, chloroplastic/amyloplastic-like isoform X1 [Rosa chinensis]
RchiOBHmChr5g0060641	3.06	61.21	-4.32	0.0145	ADP-ribosylation factor [Zostera marina]
RchiOBHmChr5g0017881	5.12	27.75	-2.44	0.0145	putative ribosomal protein L35A [Rosa chinensis]
RchiOBHmChr5g0068641	702.12	2047.46	-1.54	0.0146	phosphomethylpyrimidine synthase, chloroplastic [Rosa chinensis]
RchiOBHmChr7g0239961	6.64	92.7	-3.8	0.0146	protein DMR6-LIKE OXYGENASE 2-like [Rosa chinensis]
RchiOBHmChr7g0190911	71.08	266.7	-1.91	0.0146	PREDICTED: uncharacterized protein LOC103929119 isoform X1 [Pyrus x bretschneideri]
RchiOBHmChr7g0226301	301.61	1244.22	-2.04	0.0146	putative 3-hydroxyacyl-[acyl-carrier-protein] dehydratase [Rosa chinensis]
RchiOBHmChr7g0190891	239.48	482.74	-1.01	0.0147	putative nucleoside-diphosphate kinase [Rosa chinensis]
RchiOBHmChr7g0198351	772.03	2212.64	-1.52	0.0147	putative EEIG1/EHBP1 domain-containing protein [Rosa chinensis]
RchiOBHmChr1g0370451	4.1	24.86	-2.6	0.0149	protein ESKIMO 1 [Rosa chinensis]
RchiOBHmChr2g0158461	177.86	533.8	-1.59	0.015	putative lycopene beta-cyclase [Rosa chinensis]
RchiOBHmChr2g0097441	511.51	1240.35	-1.28	0.015	phosphoserine aminotransferase 1, chloroplastic-like [Rosa chinensis]
RchiOBHmChr3g0486711	4.08	33.27	-3.02	0.015	probable xyloglucan endotransglucosylase/hydrolase protein 28 isoform X1 [Rosa chinensis]
RchiOBHmChr4g0422271	114.08	299.94	-1.39	0.015	isoleucine--tRNA ligase, chloroplastic/mitochondrial [Prunus persica]
RchiOBHmChr3g0451351	942.32	3090.47	-1.71	0.015	putative shikimate O-hydroxycinnamoyltransferase [Rosa chinensis]
RchiOBHmChr2g0164201	1037.86	2719.18	-1.39	0.015	probable galacturonosyltransferase 9 [Rosa chinensis]
RchiOBHmChr6g0310251	25.07	109.28	-2.12	0.015	branched-chain-amino-acid aminotransferase 5, chloroplastic-like [Rosa chinensis]
RchiOBHmChr2g0174851	25.08	74.88	-1.58	0.0152	uncharacterized protein LOC112190325 isoform X1 [Rosa chinensis]
RchiOBHmChr5g0014971	32.21	121.74	-1.92	0.0154	hypothetical protein RchiOBHm_Chr5g0014971 [Rosa chinensis]
RchiOBHmChr4g0442801	126.97	709.47	-2.48	0.0154	putative PAS domain, F-box domain, kelch-type beta propeller [Rosa chinensis]
RchiOBHmChr2g0126231	0.51	51.86	-6.66	0.0155	expansin-B3-like [Rosa chinensis]
RchiOBHmChr7g0200251	122.29	401.33	-1.71	0.0156	putative geraniol 8-hydroxylase [Rosa chinensis]
RchiOBHmChr3g0473031	633.79	1390.03	-1.13	0.0156	PREDICTED: uncharacterized protein LOC101295829 [Fragaria vesca subsp. vesca]
RchiOBHmChr1g0340151	5.12	36.95	-2.85	0.0157	putative ABC transporter C family member 15 isoform X2 [Rosa chinensis]
RchiOBHmChr4g0424411	66.05	212.21	-1.68	0.0157	putative glycoside hydrolase, family 19, Lysozyme-like domain-containing protein [Rosa chinensis]
RchiOBHmChr2g0155131	47.61	119.42	-1.33	0.0158	putative RNA helicase [Rosa chinensis]
RchiOBHmChr5g0015541	121.23	270.49	-1.16	0.0159	nitrate regulatory gene2 protein isoform X2 [Rosa chinensis]
RchiOBHmChr7g0176931	64.93	303.69	-2.23	0.0162	alcohol dehydrogenase-like 6 [Rosa chinensis]
RchiOBHmChr2g0164041	13.82	51.37	-1.89	0.0162	putative EF-hand domain pair protein [Rosa chinensis]
RchiOBHmChr4g0445271	34.27	247.72	-2.85	0.0164	thioredoxin H2-like [Rosa chinensis]
RchiOBHmChr4g0439731	16.4	70.47	-2.1	0.0164	ribonuclease 3 [Rosa chinensis]
RchiOBHmChr2g0175271	41.46	146.71	-1.82	0.0164	mavicyanin [Rosa chinensis]
RchiOBHmChr6g0269401	33.24	84.25	-1.34	0.0165	putative glycoside hydrolase, family 79, major facilitator, sugar transporter [Rosa chinensis]
RchiOBHmChr7g0215171	4.09	34.69	-3.08	0.0165	--
RchiOBHmChr7g0183461	1264.3	2748.96	-1.12	0.0165	probable UDP-arabinopyranose mutase 2 [Ricinus communis]
RchiOBHmChr4g0439481	40.42	94.93	-1.23	0.0165	putative oxygen-evolving enhancer protein [Rosa chinensis]
RchiOBHmChr5g0012971	504.21	2350.5	-2.22	0.0166	cold-regulated 413 inner membrane protein 1, chloroplastic-like [Rosa chinensis]
RchiOBHmChr4g0440101	118.64	327.11	-1.46	0.0166	putative peptidylprolyl isomerase [Rosa chinensis]
RchiOBHmChr4g0432081	217.37	907.12	-2.06	0.0167	putative very-long-chain 3-oxoacyl-CoA reductase [Rosa chinensis]
RchiOBHmChr1g0360431	143.68	507.21	-1.82	0.0167	putative transferase [Rosa chinensis]
RchiOBHmChr6g0311761	101.78	303.72	-1.58	0.0167	cytochrome P450 CYP72A219-like [Prunus avium]
RchiOBHmChr6g0288741	4.62	32.97	-2.84	0.0167	putative deacetoxyvindoline 4-hydroxylase [Rosa chinensis]
RchiOBHmChr2g0109611	2.56	29.55	-3.53	0.0169	putative transcription factor bHLH family [Rosa chinensis]
RchiOBHmChr7g0180981	312.79	1097.21	-1.81	0.0172	hypothetical protein RchiOBHm_Chr7g0180981 [Rosa chinensis]
RchiOBHmChr2g0120151	48.6	120.2	-1.31	0.0172	WD repeat-containing protein 44 [Rosa chinensis]
RchiOBHmChr5g0003541	48.06	144.25	-1.59	0.0174	putative Zinc finger, MYND-type [Rosa chinensis]
RchiOBHmChr6g0255451	71.64	299.6	-2.06	0.0174	D-3-phosphoglycerate dehydrogenase [Trema orientale]
RchiOBHmChr5g0071191	346.22	994.05	-1.52	0.0174	cinnamoyl-CoA reductase 1 isoform X1 [Prunus persica]
RchiOBHmChr5g0036511	5.11	71.13	-3.8	0.0175	putative protein kinase RLK-Pelle-DLSV family [Rosa chinensis]
RchiOBHmChr1g0317701	149.42	299.16	-1	0.0175	PREDICTED: cinnamoyl-CoA reductase 1-like [Fragaria vesca subsp. vesca]
RchiOBHmChr1g0361061	151.92	441.26	-1.54	0.0178	putative NDP-glucose--starch glucosyltransferase [Rosa chinensis]
RchiOBHmChr6g0255371	260.81	681.4	-1.39	0.0178	hypothetical protein RchiOBHm_Chr6g0255371 [Rosa chinensis]
RchiOBHmChr3g0472941	79.86	179.88	-1.17	0.0181	PREDICTED: purple acid phosphatase 22-like [Fragaria vesca subsp. vesca]
RchiOBHmChr4g0385971	1172.43	2373.54	-1.02	0.0181	transcriptional corepressor LEUNIG_HOMOLOG [Rosa chinensis]
RchiOBHmChr2g0111231	515.62	1188.23	-1.2	0.0183	PREDICTED: uncharacterized protein At1g04910 [Fragaria vesca subsp. vesca]
RchiOBHmChr2g0100411	114.59	262.2	-1.19	0.0183	hypothetical protein RchiOBHm_Chr2g0100411 [Rosa chinensis]
RchiOBHmChr2g0170591	35.3	148.89	-2.08	0.0183	uncharacterized protein LOC112186949 [Rosa chinensis]
RchiOBHmChr5g0031491	3679.6	8991.62	-1.29	0.0183	hypothetical protein GOBAR_AA28024 [Gossypium barbadense]
RchiOBHmChr7g0215041	43.5	122.48	-1.49	0.0183	putative glutathione transferase [Rosa chinensis]
RchiOBHmChr3g0488771	35.28	199.68	-2.5	0.0183	putative expansin/Lol pI [Rosa chinensis]
RchiOBHmChr6g0308781	256.2	947.98	-1.89	0.0184	probable isoaspartyl peptidase/L-asparaginase 2 [Rosa chinensis]
RchiOBHmChr2g0133381	11.78	45.9	-1.96	0.0184	uncharacterized protein At2g39795, mitochondrial [Rosa chinensis]
RchiOBHmChr1g0321341	18.92	60.4	-1.67	0.0185	annexin D4 [Rosa chinensis]
RchiOBHmChr5g0000411	16.36	77.13	-2.24	0.0185	putative CRAL-TRIO lipid binding domain, CRAL/TRIO domain-containing protein [Rosa chinensis]
RchiOBHmChr2g0105821	3.06	59.56	-4.28	0.0189	putative rapid ALkalinization Factor [Rosa chinensis]
RchiOBHmChr6g0287381	2287.2	9132.12	-2	0.0189	putative long-chain-alcohol oxidase [Rosa chinensis]
RchiOBHmChr3g0462961	41.9	182.61	-2.12	0.0189	probable 2-oxoglutarate-dependent dioxygenase At5g05600 [Rosa chinensis]
RchiOBHmChr7g0181141	29.14	143.98	-2.3	0.0189	putative tetratricopeptide-like helical domain-containing protein [Rosa chinensis]
RchiOBHmChr5g0043311	933.06	2428.72	-1.38	0.0189	putative 2-carboxy-D-arabinitol-1-phosphatase [Rosa chinensis]
RchiOBHmChr7g0184181	227.53	857.89	-1.91	0.0189	enolase 1, chloroplastic [Rosa chinensis]
RchiOBHmChr7g0194711	1614.93	4000.24	-1.31	0.0191	nucleoside diphosphate kinase 3-like [Rosa chinensis]
RchiOBHmChr4g0430941	585.12	1994.64	-1.77	0.0192	PREDICTED: lipoxygenase 6, chloroplastic [Fragaria vesca subsp. vesca]
RchiOBHmChr6g0284941	240.76	783.21	-1.7	0.0192	PREDICTED: transcriptional corepressor LEUNIG-like [Fragaria vesca subsp. vesca]
RchiOBHmChr3g0458891	5927.02	36557.8	-2.62	0.0195	hypothetical protein RchiOBHm_Chr3g0458891 [Rosa chinensis]
RchiOBHmChr1g0340961	1703.78	3921.93	-1.2	0.0195	putative UDP-glucose 6-dehydrogenase [Rosa chinensis]
RchiOBHmChr4g0405041	39.36	141	-1.84	0.0196	FHA domain-containing protein DDL-like [Rosa chinensis]
RchiOBHmChr2g0147731	39.41	154.69	-1.97	0.0197	putative Zf-FLZ domain-containing protein [Rosa chinensis]
RchiOBHmChr6g0293991	133.88	495.42	-1.89	0.0198	pectinesterase inhibitor 6 [Rosa chinensis]
RchiOBHmChr5g0044441	127.35	294.84	-1.21	0.0199	putative nonaspanin (TM9SF) [Rosa chinensis]
RchiOBHmChr3g0448211	58.76	298.84	-2.35	0.0201	ALBINO3-like protein 2, chloroplastic [Rosa chinensis]
RchiOBHmChr0c20g0500191	2.55	23.59	-3.21	0.0203	--
RchiOBHmChr2g0144341	33.76	90.13	-1.42	0.0203	putative transcription regulator mTERF family [Rosa chinensis]
RchiOBHmChr6g0255711	11.76	41.01	-1.8	0.0203	PREDICTED: kynurenine formamidase-like [Prunus mume]
RchiOBHmChr2g0137951	9.71	53.05	-2.45	0.0204	xylulose 5-phosphate/phosphate translocator, chloroplastic-like [Rosa chinensis]
RchiOBHmChr3g0488651	28.15	128.59	-2.19	0.0205	sucrose synthase 7-like isoform X1 [Prunus avium]
RchiOBHmChr4g0430631	419.44	940.46	-1.16	0.0206	mannosyl-oligosaccharide glucosidase GCS1 [Prunus persica]
RchiOBHmChr3g0456491	953.38	2451.59	-1.36	0.0206	ABC transporter G family member 11 [Prunus avium]
RchiOBHmChr7g0241131	56.25	212.94	-1.92	0.0206	histidinol dehydrogenase, chloroplastic-like [Rosa chinensis]
RchiOBHmChr2g0107341	6.65	45.08	-2.76	0.0206	putative DnaJ domain-containing protein [Rosa chinensis]
RchiOBHmChr3g0460651	7507.52	26526.3	-1.82	0.0206	putative plant lipid transfer protein/Par allergen [Rosa chinensis]
RchiOBHmChr2g0140091	1191.4	2471.28	-1.05	0.0206	putative transcription factor C2C2-GATA family [Rosa chinensis]
RchiOBHmChr4g0398131	1.54	36.12	-4.55	0.0207	phospholipase A2-alpha [Rosa chinensis]
RchiOBHmChr4g0408911	16.9	69.25	-2.03	0.0207	putative tetratricopeptide-like helical domain-containing protein [Rosa chinensis]
RchiOBHmChr3g0494961	13.81	62.87	-2.19	0.0207	putative cytochrome P450 [Rosa chinensis]
RchiOBHmChr4g0393521	97.72	230.46	-1.24	0.0207	putative S-adenosyl-L-methionine-dependent methyltransferase [Rosa chinensis]
RchiOBHmChr1g0314321	132.99	316.63	-1.25	0.0208	putative nucleotide-binding alpha-beta plait domain-containing protein [Rosa chinensis]
RchiOBHmChr2g0149901	1085.81	3816.91	-1.81	0.021	protein MANNAN SYNTHESIS-RELATED 1-like [Rosa chinensis]
RchiOBHmChr4g0410091	4.61	91.72	-4.31	0.0211	putative START-like domain, Bet v I type allergen [Rosa chinensis]
RchiOBHmChr7g0209101	17.92	68.97	-1.94	0.0211	PREDICTED: pentatricopeptide repeat-containing protein At5g46580, chloroplastic [Prunus mume]
RchiOBHmChr7g0187541	540.59	1380.81	-1.35	0.0211	PREDICTED: glucan endo-1,3-beta-glucosidase 11-like [Pyrus x bretschneideri]
RchiOBHmChr2g0096091	3.59	34.41	-3.26	0.0213	putative transcription factor bHLH family [Rosa chinensis]
RchiOBHmChr6g0255521	6.14	33.92	-2.47	0.0213	sodium/proton antiporter 1-like isoform X1 [Rosa chinensis]
RchiOBHmChr2g0135711	1333.32	4195.72	-1.65	0.0213	uncharacterized protein LOC112189723 [Rosa chinensis]
RchiOBHmChr2g0152011	10.22	81.97	-3	0.0214	PREDICTED: 3-hydroxyisobutyryl-CoA hydrolase-like protein 5 [Prunus mume]
RchiOBHmChr1g0360951	1.03	22.98	-4.49	0.0214	probable L-gulonolactone oxidase 6 [Rosa chinensis]
RchiOBHmChr4g0411011	36.31	102.84	-1.5	0.0214	probable aldo-keto reductase 2 isoform X1 [Rosa chinensis]
RchiOBHmChr2g0163151	0.51	28.67	-5.81	0.0214	putative allene-oxide cyclase [Rosa chinensis]
RchiOBHmChr7g0204871	18.39	82.53	-2.17	0.0214	putative Snf7 family protein [Rosa chinensis]
RchiOBHmChr5g0030961	229.26	497.92	-1.12	0.0214	PREDICTED: peptide-N4-(N-acetyl-beta-glucosaminyl)asparagine amidase A-like [Fragaria vesca subsp. vesca]
RchiOBHmChr3g0490591	21.98	67.76	-1.62	0.0214	putative nuclear fragile X mental retardation-interacting protein [Rosa chinensis]
RchiOBHmChr4g0406591	1189.7	3233.63	-1.44	0.0214	fructokinase-2 [Cajanus cajan]
RchiOBHmChr1g0381691	4.09	29.41	-2.84	0.0214	putative glucan endo-1,3-beta-D-glucosidase [Rosa chinensis]
RchiOBHmChr3g0469911	3681.74	8182.05	-1.15	0.0214	adenosine kinase 2 [Rosa chinensis]
RchiOBHmChr4g0432561	43.49	177	-2.02	0.0214	protein SIEVE ELEMENT OCCLUSION B-like [Rosa chinensis]
RchiOBHmChr7g0179341	3.57	33.7	-3.24	0.0216	hypothetical protein RchiOBHm_Chr7g0179341 [Rosa chinensis]
RchiOBHmChr1g0356141	50.14	104.46	-1.06	0.0217	putative HAD-like domain-containing protein [Rosa chinensis]
RchiOBHmChr3g0487141	2.05	26.96	-3.72	0.0217	putative nepenthesin [Rosa chinensis]
RchiOBHmChr7g0179061	1242.94	3164.72	-1.35	0.0217	ATP synthase subunit beta, mitochondrial-like [Rosa chinensis]
RchiOBHmChr2g0084841	110.55	503.97	-2.19	0.0217	UDP-glycosyltransferase 74E1-like [Rosa chinensis]
RchiOBHmChr7g0193401	463.22	1303.44	-1.49	0.0218	PREDICTED: triose phosphate/phosphate translocator, non-green plastid, chloroplastic [Fragaria vesca subsp. vesca]
RchiOBHmChr5g0055021	32.25	102.77	-1.67	0.022	putative RAB6-interacting golgin [Rosa chinensis]
RchiOBHmChr5g0044301	109.52	228.39	-1.06	0.022	putative alpha/Beta hydrolase [Rosa chinensis]
RchiOBHmChr6g0296271	872.57	1954.3	-1.16	0.0221	protein CELLULOSE SYNTHASE INTERACTIVE 3 [Prunus persica]
RchiOBHmChr2g0138731	52.65	189.9	-1.85	0.0221	putative HAT dimerization domain-containing protein [Rosa chinensis]
RchiOBHmChr6g0308601	5.63	43.48	-2.95	0.0221	putative protein kinase RLK-Pelle-SD-2b family [Rosa chinensis]
RchiOBHmChr3g0483901	15.86	48.76	-1.62	0.0222	alpha carbonic anhydrase 4-like [Rosa chinensis]
RchiOBHmChr4g0444161	290.9	838.29	-1.53	0.0222	uncharacterized protein LOC112196943 isoform X1 [Rosa chinensis]
RchiOBHmChr2g0112261	420.87	1355.89	-1.69	0.0222	uncharacterized protein LOC112187706 [Rosa chinensis]
RchiOBHmChr6g0292901	1.02	31.87	-4.96	0.0222	putative thioredoxin-disulfide reductase [Rosa chinensis]
RchiOBHmChr7g0200261	132.47	450.17	-1.76	0.0223	PREDICTED: geraniol 8-hydroxylase-like [Pyrus x bretschneideri]
RchiOBHmChr7g0188021	87.94	262.53	-1.58	0.0224	probable cinnamyl alcohol dehydrogenase 1 [Prunus persica]
RchiOBHmChr7g0179451	18.41	84.99	-2.21	0.0229	putative o-succinylbenzoate synthase [Rosa chinensis]
RchiOBHmChr5g0071321	6.67	61.67	-3.21	0.023	zinc finger protein CONSTANS-LIKE 7 [Rosa chinensis]
RchiOBHmChr6g0283531	123.27	278.61	-1.18	0.0232	putative ribosomal protein S8e [Rosa chinensis]
RchiOBHmChr6g0302571	738.39	1576.86	-1.09	0.0232	filament-like plant protein 4 [Rosa chinensis]
RchiOBHmChr2g0100171	3390.4	9394.12	-1.47	0.0233	PREDICTED: beta-galactosidase 3 [Fragaria vesca subsp. vesca]
RchiOBHmChr5g0080731	5.64	29.09	-2.37	0.0233	probable plastid-lipid-associated protein 12, chloroplastic [Rosa chinensis]
novel.819	18.92	93.38	-2.3	0.0233	putative RNA-directed DNA polymerase [Rosa chinensis]
RchiOBHmChr3g0468161	179.58	658.46	-1.87	0.0236	putative glutathione transferase [Rosa chinensis]
RchiOBHmChr2g0098871	59.27	283.2	-2.26	0.0237	putative SGNH hydrolase-type esterase domain-containing protein [Rosa chinensis]
RchiOBHmChr6g0281711	4.09	76.06	-4.22	0.0238	putative NAD(P)-binding domain, tetraketide alpha-pyrone reductase 1 [Rosa chinensis]
RchiOBHmChr2g0115901	116.05	576.62	-2.31	0.0238	hypothetical protein RchiOBHm_Chr2g0115901 [Rosa chinensis]
RchiOBHmChr4g0390271	74.71	151.45	-1.02	0.0238	putative DNA-directed RNA polymerase [Rosa chinensis]
RchiOBHmChr5g0034611	8.17	54.73	-2.74	0.0238	PREDICTED: lanC-like protein GCR2 [Fragaria vesca subsp. vesca]
RchiOBHmChr1g0325271	105.86	273.08	-1.37	0.0239	Hydroxyproline O-arabinosyltransferase [Actinidia chinensis var. chinensis]
RchiOBHmChr3g0463941	771.82	1794.2	-1.22	0.0239	putative acetyl-CoA carboxylase [Rosa chinensis]
RchiOBHmChr2g0088401	206.75	447.36	-1.11	0.0239	putative Heat shock protein DnaJ, cysteine-rich [Rosa chinensis]
RchiOBHmChr7g0212021	17.39	62.48	-1.84	0.024	putative XS domain-containing protein [Rosa chinensis]
RchiOBHmChr4g0443631	0	21.19	-6.81	0.0242	polygalacturonase At1g48100-like [Rosa chinensis]
RchiOBHmChr4g0405901	705.34	1416.74	-1.01	0.0242	stearoyl-[acyl-carrier-protein] 9-desaturase, chloroplastic [Citrus clementina]
RchiOBHmChr2g0115531	3202.15	6435.29	-1.01	0.0242	putative C2 domain-containing protein [Rosa chinensis]
RchiOBHmChr2g0136501	7.68	46.63	-2.6	0.0243	uncharacterized protein LOC112190297 [Rosa chinensis]
RchiOBHmChr6g0279501	312.6	1770.77	-2.5	0.0243	putative protein kinase RLK-Pelle-RLCK-VI family [Rosa chinensis]
RchiOBHmChr2g0168331	241.94	511.36	-1.08	0.0245	PREDICTED: granule-bound starch synthase 2, chloroplastic/amyloplastic [Fragaria vesca subsp. vesca]
RchiOBHmChr7g0188191	99.69	265.35	-1.41	0.0247	protein FATTY ACID EXPORT 4, chloroplastic [Rosa chinensis]
RchiOBHmChr4g0398521	48.6	111.46	-1.2	0.0247	protein trichome birefringence-like 5 [Rosa chinensis]
RchiOBHmChr4g0413711	20.46	70.22	-1.78	0.0247	hypothetical protein RchiOBHm_Chr4g0413711 [Rosa chinensis]
RchiOBHmChr2g0091851	40.37	152.12	-1.91	0.0247	putative cytochrome b5-like heme/steroid binding domain-containing protein [Rosa chinensis]
RchiOBHmChr3g0468891	214.73	722.86	-1.75	0.0247	hypothetical protein PRUPE_6G240800 [Prunus persica]
RchiOBHmChr1g0322001	239.92	503.33	-1.07	0.0249	putative histidinol-phosphate transaminase [Rosa chinensis]
RchiOBHmChr7g0180531	13.81	51.45	-1.9	0.0249	LRR receptor-like serine/threonine-protein kinase FEI 2 [Prunus avium]
RchiOBHmChr7g0197711	136.06	399.77	-1.55	0.0251	uncharacterized protein LOC112178188 [Rosa chinensis]
RchiOBHmChr3g0483441	132.98	300.3	-1.17	0.0252	UDP-URONIC ACID TRANSPORTER 1 [Rosa chinensis]
RchiOBHmChr5g0056511	14.32	51.11	-1.83	0.0252	cyclic nucleotide-gated ion channel 1-like [Rosa chinensis]
RchiOBHmChr1g0348681	1.03	33.52	-5.03	0.0253	putative transcription factor C2C2-GATA family [Rosa chinensis]
RchiOBHmChr4g0418571	0	18.54	-6.62	0.0256	putative alpha/Beta hydrolase [Rosa chinensis]
RchiOBHmChr4g0387581	51.15	116.02	-1.18	0.0258	hypothetical protein RchiOBHm_Chr4g0387581 [Rosa chinensis]
RchiOBHmChr5g0044101	36.39	318.82	-3.13	0.0258	PREDICTED: fatty acyl-CoA reductase 3-like [Fragaria vesca subsp. vesca]
RchiOBHmChr2g0122791	490.73	2010.99	-2.03	0.0258	beta-galactosidase 10 [Rosa chinensis]
RchiOBHmChr5g0002571	47.62	146.72	-1.62	0.0259	aspartic proteinase [Prunus avium]
RchiOBHmChr3g0459591	180.36	690.68	-1.94	0.026	hypothetical protein RchiOBHm_Chr3g0459591 [Rosa chinensis]
RchiOBHmChr5g0083201	682.72	1445.01	-1.08	0.0261	uncharacterized protein LOC112165911 [Rosa chinensis]
RchiOBHmChr4g0385201	25.05	103.54	-2.05	0.0261	exosome complex component RRP42-like isoform X1 [Rosa chinensis]
RchiOBHmChr2g0162261	682.63	1420.92	-1.06	0.0262	indole-3-acetic acid-amido synthetase GH3.10 [Rosa chinensis]
RchiOBHmChr6g0249011	51.15	191.07	-1.9	0.0262	putative peptidase S10, serine carboxypeptidase, alpha/Beta hydrolase [Rosa chinensis]
RchiOBHmChr7g0217221	2089.42	4589.05	-1.14	0.0262	Pyrophosphate--fructose 6-phosphate 1-phosphotransferase subunit alpha [Gossypium arboreum]
RchiOBHmChr5g0002821	1975.32	5044.76	-1.35	0.0262	lactoylglutathione lyase GLX1 [Rosa chinensis]
RchiOBHmChr1g0363001	1195.72	2910.4	-1.28	0.0262	PREDICTED: adenosine kinase 2-like [Prunus mume]
RchiOBHmChr2g0152201	27.1	75.95	-1.49	0.0262	putative diacylglycerol kinase (ATP) [Rosa chinensis]
RchiOBHmChr7g0195391	551.81	1121.16	-1.02	0.0263	putative PMR5 domain, PC-Esterase [Rosa chinensis]
RchiOBHmChr2g0159581	178.13	356.93	-1	0.0265	PREDICTED: glutamate receptor 3.5 isoform X1 [Fragaria vesca subsp. vesca]
RchiOBHmChr1g0377541	1315.25	3481.04	-1.4	0.0271	Tubulin beta-2 chain, partial [Mucuna pruriens]
RchiOBHmChr6g0308671	60.27	405.3	-2.75	0.0272	putative receptor protein kinase ZmPK1 [Rosa chinensis]
RchiOBHmChr5g0006781	35.23	204.49	-2.54	0.0272	hypothetical protein RchiOBHm_Chr5g0006781 [Rosa chinensis]
RchiOBHmChr5g0045261	134.49	302.07	-1.17	0.0272	hypothetical protein RchiOBHm_Chr5g0045261 [Rosa chinensis]
RchiOBHmChr1g0342401	29.65	137.6	-2.21	0.0272	putative transcription factor B3-Domain family [Rosa chinensis]
RchiOBHmChr2g0173421	16.38	62.43	-1.93	0.0274	uridine kinase-like protein 5 [Prunus avium]
RchiOBHmChr1g0351521	20.95	90.59	-2.11	0.0275	putative oxidoreductase [Rosa chinensis]
RchiOBHmChr6g0297431	18.93	83.31	-2.14	0.0275	PREDICTED: topless-related protein 1-like [Fragaria vesca subsp. vesca]
RchiOBHmChr2g0167441	592.86	1215.46	-1.04	0.0276	transcription factor MYB106 [Rosa chinensis]
RchiOBHmChr2g0165681	0	17.51	-6.54	0.0277	putative isoflavone-7-O-beta-glucoside 6''-O-malonyltransferase [Rosa chinensis]
RchiOBHmChr2g0159011	422.84	1070.21	-1.34	0.0277	aquaporin SIP1-1-like [Rosa chinensis]
RchiOBHmChr1g0363491	407.59	1025.01	-1.33	0.0277	chorismate synthase, chloroplastic isoform X2 [Rosa chinensis]
RchiOBHmChr2g0160561	38.85	212.23	-2.45	0.0277	tricyclene synthase EBOS, chloroplastic-like isoform X1 [Rosa chinensis]
RchiOBHmChr7g0233441	959.71	2373.86	-1.31	0.0279	serine hydroxymethyltransferase 2, mitochondrial [Rosa chinensis]
RchiOBHmChr1g0364831	66	149.75	-1.18	0.0279	putative rmlC-like jelly roll protein [Rosa chinensis]
RchiOBHmChr2g0169131	0	70.26	-8.54	0.0279	hypersensitive-induced response protein 2-like [Rosa chinensis]
RchiOBHmChr7g0178081	747.88	1922.03	-1.36	0.0279	PREDICTED: probable inactive receptor kinase At1g48480 [Fragaria vesca subsp. vesca]
RchiOBHmChr6g0258321	140.59	534.38	-1.93	0.0285	probable carboxylesterase 12 [Rosa chinensis]
RchiOBHmChr6g0251511	2314.07	4691.76	-1.02	0.0289	probable methyltransferase PMT24 [Rosa chinensis]
RchiOBHmChr2g0175811	33.73	182.36	-2.43	0.0289	PREDICTED: uncharacterized protein LOC101306079 [Fragaria vesca subsp. vesca]
RchiOBHmChr1g0344041	475.19	997.48	-1.07	0.0291	acyl carrier protein 1, mitochondrial [Rosa chinensis]
RchiOBHmChr5g0018711	238.65	1163.47	-2.29	0.0291	putative galactolipase [Rosa chinensis]
RchiOBHmChr2g0092571	37.34	91.45	-1.29	0.0292	uncharacterized protein LOC112191029 [Rosa chinensis]
RchiOBHmChr2g0129611	14.33	62.59	-2.13	0.0293	putative alpha-glucan, water dikinase [Rosa chinensis]
RchiOBHmChr3g0450231	54.7	194.47	-1.83	0.0293	putative F-box domain-containing protein [Rosa chinensis]
RchiOBHmChr5g0068071	1.53	40.06	-4.71	0.0293	hypothetical protein RchiOBHm_Chr5g0068071 [Rosa chinensis]
RchiOBHmChr7g0194921	166.71	344.72	-1.05	0.0293	putative membrane insertase OXA1/ALB3/YidC, membrane insertase YidC/Oxa1 [Rosa chinensis]
RchiOBHmChr7g0190431	60.88	139.64	-1.2	0.0293	PREDICTED: uncharacterized protein LOC101299666 [Fragaria vesca subsp. vesca]
RchiOBHmChr7g0218651	41.44	129.81	-1.65	0.0294	50S ribosomal protein L21, chloroplastic isoform X1 [Rosa chinensis]
RchiOBHmChr2g0084261	2740.16	8892.33	-1.7	0.0294	hypothetical protein DVH24_017548 [Malus domestica]
RchiOBHmChr6g0312851	66.97	232.46	-1.8	0.0297	putative transcription factor TIFY family [Rosa chinensis]
RchiOBHmChr1g0377941	628.81	2292.12	-1.87	0.0297	BAHD acyltransferase DCR [Rosa chinensis]
RchiOBHmChr5g0053441	731.86	2427.25	-1.73	0.0299	putative fasciclin-like arabinogalactan protein [Rosa chinensis]
RchiOBHmChr6g0282851	202.54	627.83	-1.63	0.0299	putative bifunctional inhibitor/plant lipid transfer protein/seed storage helical [Rosa chinensis]
RchiOBHmChr5g0021551	19.96	59.4	-1.57	0.0299	putative peptidylprolyl isomerase [Rosa chinensis]
RchiOBHmChr7g0226231	760.65	2260.92	-1.57	0.0299	non-specific lipid-transfer protein-like protein At5g64080 isoform X1 [Rosa chinensis]
RchiOBHmChr5g0054671	51.65	137.67	-1.41	0.0299	putative pyridoxine 4-dehydrogenase [Rosa chinensis]
RchiOBHmChr4g0389901	1586.53	8123.49	-2.36	0.0299	putative thioredoxin-like, sieve element occlusion [Rosa chinensis]
RchiOBHmChr2g0135411	194.91	501.63	-1.36	0.0304	uncharacterized protein LOC112187468 [Rosa chinensis]
RchiOBHmChr4g0420891	97.64	255.12	-1.39	0.0304	vesicle-associated protein 2-2-like isoform X1 [Rosa chinensis]
RchiOBHmChr6g0284901	26.61	129.45	-2.28	0.0305	putative cyclin-dependent kinase inhibitor [Rosa chinensis]
RchiOBHmChr2g0157701	32.74	91.52	-1.48	0.0306	putative lipid-A-disaccharide synthase [Rosa chinensis]
RchiOBHmChr6g0296711	141.7	399.52	-1.5	0.0306	hypothetical protein RchiOBHm_Chr6g0296711 [Rosa chinensis]
RchiOBHmChr3g0470431	25.58	64.28	-1.33	0.0306	thioredoxin-like 3-3 [Rosa chinensis]
RchiOBHmChr6g0277141	32.22	97.94	-1.6	0.0306	proline-rich receptor-like protein kinase PERK10 [Rosa chinensis]
RchiOBHmChr2g0095311	552.09	2796.62	-2.34	0.0309	putative cucumisin [Rosa chinensis]
RchiOBHmChr2g0129261	255.61	627.87	-1.3	0.0309	inactive TPR repeat-containing thioredoxin TTL3-like [Rosa chinensis]
RchiOBHmChr1g0344071	91.05	240.65	-1.4	0.0309	protein TRIGALACTOSYLDIACYLGLYCEROL 4, chloroplastic [Rosa chinensis]
RchiOBHmChr1g0357291	32.74	76.13	-1.22	0.0309	sphingoid long-chain bases kinase 2, mitochondrial isoform X1 [Rosa chinensis]
RchiOBHmChr7g0237481	58.31	167.08	-1.52	0.0309	putative cyclin A2 [Rosa chinensis]
RchiOBHmChr1g0348931	61.83	199.69	-1.69	0.031	8-amino-7-oxononanoate synthase [Rosa chinensis]
RchiOBHmChr4g0439501	335.47	722.55	-1.11	0.0312	putative endosulphine [Rosa chinensis]
RchiOBHmChr6g0271041	2.56	23.96	-3.23	0.0312	putative glucuronoxylan 4-O-methyltransferase [Rosa chinensis]
novel.546	11.75	63.17	-2.43	0.0312	putative RNA-directed DNA polymerase [Rosa chinensis]
RchiOBHmChr2g0146471	188.82	492.56	-1.38	0.0312	peroxisomal (S)-2-hydroxy-acid oxidase GLO4-like isoform X2 [Rosa chinensis]
RchiOBHmChr1g0371471	1980.61	4318.95	-1.12	0.0312	amino acid transporter AVT6C-like [Rosa chinensis]
RchiOBHmChr1g0317061	162.64	332.28	-1.03	0.0313	uncharacterized protein LOC112182672 [Rosa chinensis]
RchiOBHmChr2g0084731	216.73	720.25	-1.73	0.0313	2-alkenal reductase (NADP(+)-dependent)-like [Rosa chinensis]
RchiOBHmChr4g0423321	148.23	602.26	-2.02	0.0313	hypothetical protein RchiOBHm_Chr4g0423321 [Rosa chinensis]
RchiOBHmChr5g0014491	669.73	1428.76	-1.09	0.0313	transcription factor TCP2 [Rosa chinensis]
RchiOBHmChr7g0220511	70.57	211.4	-1.58	0.0313	putative STAR protein, homodimerization region [Rosa chinensis]
RchiOBHmChr4g0445201	268.92	626.97	-1.22	0.0313	glutathione S-transferase U17-like [Rosa chinensis]
RchiOBHmChr3g0485061	369.27	747.18	-1.02	0.0313	protein SUPPRESSOR OF GENE SILENCING 3 [Rosa chinensis]
RchiOBHmChr4g0400891	19.94	98.02	-2.3	0.0313	hypothetical protein RchiOBHm_Chr4g0400891 [Rosa chinensis]
RchiOBHmChr1g0363421	112.03	561.27	-2.32	0.0313	putative 2-acylglycerol O-acyltransferase [Rosa chinensis]
RchiOBHmChr4g0412691	22.53	84.25	-1.9	0.0315	crocetin glucosyltransferase, chloroplastic-like [Rosa chinensis]
RchiOBHmChr6g0303881	99.69	236.52	-1.25	0.0316	rop guanine nucleotide exchange factor 1-like [Rosa chinensis]
RchiOBHmChr1g0352201	9.2	37.54	-2.03	0.0316	putative 16S rRNA (adenine(1518)-N(6)/adenine(1519)-N(6))-dimethyltransferase [Rosa chinensis]
RchiOBHmChr4g0435161	190.27	464.76	-1.29	0.0318	uncharacterized protein LOC112195940 [Rosa chinensis]
RchiOBHmChr2g0142721	8.68	52.79	-2.6	0.0318	ABC transporter C family member 8 [Prunus persica]
RchiOBHmChr7g0187911	1.02	19.78	-4.27	0.032	hypothetical protein RchiOBHm_Chr7g0187911 [Rosa chinensis]
RchiOBHmChr2g0105301	27.1	94.58	-1.8	0.0321	hypothetical protein RchiOBHm_Chr2g0105301 [Rosa chinensis]
RchiOBHmChr4g0410581	158.05	328.07	-1.05	0.0322	monosaccharide-sensing protein 2-like [Rosa chinensis]
RchiOBHmChr2g0084901	247.39	1031.73	-2.06	0.0322	UDP-glycosyltransferase 74E1-like [Rosa chinensis]
RchiOBHmChr2g0163471	316.64	745.88	-1.24	0.0326	cinnamoyl-CoA reductase-like SNL6 [Rosa chinensis]
RchiOBHmChr1g0362161	172.39	350.97	-1.03	0.0326	putative NADH:ubiquinone reductase (H(+)-translocating) [Rosa chinensis]
RchiOBHmChr7g0191981	44.51	188.62	-2.08	0.0326	putative sieve element occlusion [Rosa chinensis]
RchiOBHmChr4g0405411	58.87	143.09	-1.28	0.0327	hypothetical protein RchiOBHm_Chr4g0405411 [Rosa chinensis]
RchiOBHmChr4g0438961	212.28	562.81	-1.41	0.0329	hypothetical protein RchiOBHm_Chr4g0438961 [Rosa chinensis]
RchiOBHmChr7g0177251	2.56	25.93	-3.34	0.033	inactive protein RESTRICTED TEV MOVEMENT 2-like [Rosa chinensis]
RchiOBHmChr4g0445551	84.36	339.41	-2.01	0.033	putative asparaginase [Rosa chinensis]
RchiOBHmChr4g0388231	310.5	624.81	-1.01	0.033	putative post-transcriptional gene silencing PAZ-Argonaute family [Rosa chinensis]
RchiOBHmChr7g0239021	198.96	426.04	-1.1	0.0335	uncharacterized protein LOC112179605 [Rosa chinensis]
RchiOBHmChr7g0224241	86.97	231.79	-1.41	0.0335	uncharacterized protein LOC112178724 isoform X1 [Rosa chinensis]
RchiOBHmChr5g0008871	18.94	95.17	-2.33	0.0335	putative transcription factor SBP family [Rosa chinensis]
RchiOBHmChr6g0281411	6.13	59.35	-3.28	0.0336	3-hydroxy-3-methylglutaryl-coenzyme A reductase 1-like [Rosa chinensis]
RchiOBHmChr4g0389311	23.02	88.69	-1.95	0.0337	putative P-loop containing nucleoside triphosphate hydrolase, leucine-rich repeat domain, L [Rosa chinensis]
RchiOBHmChr4g0388681	61.37	193.64	-1.66	0.0337	putative 2-methyl-6-phytyl-1,4-hydroquinone methyltransferase [Rosa chinensis]
RchiOBHmChr3g0458561	0.51	19.11	-5.22	0.0337	hypothetical protein RchiOBHm_Chr2g0172891 [Rosa chinensis]
RchiOBHmChr5g0071911	37.35	87.25	-1.22	0.0338	putative ribosomal protein S23/S29 [Rosa chinensis]
RchiOBHmChr5g0038151	132.49	478.38	-1.85	0.0339	protein LHCP TRANSLOCATION DEFECT isoform X3 [Rosa chinensis]
novel.1349	5.11	34.69	-2.76	0.0343	uncharacterized protein LOC112167671 isoform X1 [Rosa chinensis]
RchiOBHmChr6g0265271	188.66	513.35	-1.44	0.0343	glucose-1-phosphate adenylyltransferase large subunit 1-like [Prunus avium]
RchiOBHmChr6g0284851	56.22	300.91	-2.42	0.0345	putative cytochrome b5-like heme/steroid binding domain-containing protein [Rosa chinensis]
RchiOBHmChr6g0281421	19.42	96.98	-2.32	0.0345	putative hydroxymethylglutaryl-CoA reductase (NADPH) [Rosa chinensis]
RchiOBHmChr3g0454031	27.62	90.06	-1.7	0.035	39S ribosomal protein L45, mitochondrial [Rosa chinensis]
RchiOBHmChr3g0475311	68.01	168.5	-1.31	0.035	putative lipid droplet-associated hydrolase, alpha/Beta hydrolase [Rosa chinensis]
RchiOBHmChr5g0028031	45.02	134.42	-1.58	0.035	putative ubiquitinyl hydrolase 1 [Rosa chinensis]
RchiOBHmChr6g0280801	51.66	116.01	-1.17	0.035	NPC intracellular cholesterol transporter 1-like [Rosa chinensis]
RchiOBHmChr5g0038171	77.19	325.49	-2.08	0.0351	hypothetical protein RchiOBHm_Chr5g0038171 [Rosa chinensis]
RchiOBHmChr7g0238961	54.77	128.97	-1.24	0.0352	signal peptidase complex-like protein DTM1 [Rosa chinensis]
RchiOBHmChr3g0462921	233.74	470.88	-1.01	0.0353	Serine/threonine protein kinase [Trema orientale]
RchiOBHmChr4g0427701	61.93	177.78	-1.52	0.0353	PREDICTED: 5'-nucleotidase domain-containing protein 4 [Fragaria vesca subsp. vesca]
RchiOBHmChr3g0468111	2.04	152.33	-6.22	0.0357	hypothetical protein RchiOBHm_Chr3g0468111 [Rosa chinensis]
RchiOBHmChr5g0003991	21.49	61.68	-1.52	0.0358	gibberellin 2-beta-dioxygenase 8 isoform X3 [Rosa chinensis]
RchiOBHmChr2g0134491	340.06	1205.15	-1.83	0.0358	calcineurin subunit B-like [Rosa chinensis]
RchiOBHmChr7g0224371	179.84	637.13	-1.82	0.0358	PREDICTED: transmembrane protein 87B [Fragaria vesca subsp. vesca]
RchiOBHmChr7g0214911	209.18	460.37	-1.14	0.0358	uncharacterized RING finger protein C4G3.12c isoform X1 [Rosa chinensis]
RchiOBHmChr2g0114431	1415.84	3590.97	-1.34	0.036	annexin D2 [Prunus yedoensis var. nudiflora]
RchiOBHmChr7g0208361	3296.7	8173.41	-1.31	0.0364	putative S-adenosyl-L-methionine-dependent methyltransferase [Rosa chinensis]
RchiOBHmChr5g0033181	76.69	186.84	-1.28	0.0364	PREDICTED: uncharacterized protein LOC101302153 isoform X2 [Fragaria vesca subsp. vesca]
RchiOBHmChr3g0485761	26.58	136.41	-2.36	0.0364	PREDICTED: probable polygalacturonase isoform X1 [Fragaria vesca subsp. vesca]
RchiOBHmChr2g0139161	3.07	24.3	-2.98	0.0364	putative transmembrane protein TauE [Rosa chinensis]
RchiOBHmChr6g0292121	33.78	84.06	-1.32	0.0365	putative major facilitator, sugar transporter, major facilitator superfamily [Rosa chinensis]
RchiOBHmChr5g0041541	139.23	311.1	-1.16	0.0366	trigger factor-like protein TIG, Chloroplastic [Prunus persica]
RchiOBHmChr5g0018491	26.6	79.97	-1.59	0.0366	subtilisin-like protease SBT2.2 isoform X2 [Prunus persica]
RchiOBHmChr4g0442761	65.99	161.77	-1.29	0.0366	hypothetical protein PRUPE_1G334400 [Prunus persica]
RchiOBHmChr5g0030721	715.97	1464.24	-1.03	0.0368	putative small GTPase superfamily, P-loop containing nucleoside triphosphate hydrolase [Rosa chinensis]
RchiOBHmChr1g0348791	20.45	68.95	-1.75	0.037	monosaccharide-sensing protein 1-like isoform X2 [Rosa chinensis]
RchiOBHmChr7g0213851	840.99	1859.66	-1.14	0.0372	uncharacterized protein Pyn_05481 [Prunus yedoensis var. nudiflora]
RchiOBHmChr6g0265981	225.03	533.39	-1.24	0.0373	bifunctional phosphatase IMPL2, chloroplastic [Rosa chinensis]
RchiOBHmChr6g0301631	20.45	60.41	-1.56	0.0376	putative clathrin adaptor, mu subunit [Rosa chinensis]
RchiOBHmChr6g0307051	198.87	647.75	-1.7	0.0376	hypothetical protein PRUPE_1G441500 [Prunus persica]
RchiOBHmChr4g0442581	121.18	246.29	-1.02	0.0377	vacuolar iron transporter 1-like [Rosa chinensis]
RchiOBHmChr7g0190451	90.57	228.53	-1.34	0.0377	putative cycloeucalenol cycloisomerase [Rosa chinensis]
RchiOBHmChr6g0302721	1.02	22.77	-4.48	0.0381	putative hexosyltransferase [Rosa chinensis]
RchiOBHmChr4g0426541	62.89	158.01	-1.33	0.0381	uncharacterized protein LOC112200085 [Rosa chinensis]
RchiOBHmChr4g0395391	26.06	114.81	-2.14	0.0382	putative Gnk2-like domain-containing protein [Rosa chinensis]
RchiOBHmChr6g0300361	62.94	158.26	-1.33	0.0382	putative tetratricopeptide-like helical domain-containing protein [Rosa chinensis]
RchiOBHmChr2g0092561	54.23	122.52	-1.18	0.0383	PREDICTED: zinc protease PQQL-like [Prunus mume]
RchiOBHmChr7g0208581	271.14	686.16	-1.34	0.0383	hypothetical protein RchiOBHm_Chr7g0208581 [Rosa chinensis]
RchiOBHmChr2g0111711	274.62	586.18	-1.09	0.0384	putative cyanobacterial aminoacyl-tRNA synthetase, CAAD domain, protein CURVATURE THYLAKOID 1 [Rosa chinensis]
RchiOBHmChr5g0030921	8.18	29.38	-1.84	0.0386	uncharacterized protein LOC112201590 [Rosa chinensis]
RchiOBHmChr4g0444181	49.05	189.54	-1.95	0.0388	hypothetical protein RchiOBHm_Chr4g0444181 [Rosa chinensis]
RchiOBHmChr3g0482081	7.68	32.33	-2.07	0.0388	leucine-rich repeat receptor-like tyrosine-protein kinase PXC3 [Rosa chinensis]
novel.279	15.34	47.18	-1.62	0.039	--
RchiOBHmChr7g0192141	85.9	256.1	-1.58	0.039	rhodanese-like domain-containing protein 11, chloroplastic [Rosa chinensis]
RchiOBHmChr3g0485621	26.1	74.08	-1.5	0.039	PREDICTED: pectin acetylesterase 3-like isoform X1 [Prunus mume]
RchiOBHmChr7g0228181	90.48	285.73	-1.66	0.0391	D-galacturonate reductase-like [Rosa chinensis]
RchiOBHmChr6g0296581	263.52	554.53	-1.07	0.0391	keratinocyte-associated protein 2 [Rosa chinensis]
RchiOBHmChr1g0363641	46.6	158.92	-1.77	0.0391	putative chlorophyll A-B binding protein [Rosa chinensis]
RchiOBHmChr5g0028421	124.24	295.16	-1.25	0.0391	putative cullin [Rosa chinensis]
RchiOBHmChr5g0058461	493.16	1003.49	-1.02	0.0393	uncharacterized protein LOC112168241 [Rosa chinensis]
RchiOBHmChr6g0281991	40.4	178.41	-2.14	0.0393	putative concanavalin A-like lectin/glucanase domain, formin, FH2 domain-containing protein [Rosa chinensis]
RchiOBHmChr3g0475321	20.46	60.49	-1.56	0.0395	lipid droplet-associated hydrolase isoform X1 [Rosa chinensis]
RchiOBHmChr2g0112201	56.28	124.44	-1.14	0.0395	putative glucan 1,3-beta-glucosidase [Rosa chinensis]
RchiOBHmChr2g0170681	356.87	883.31	-1.31	0.0395	putative EamA domain-containing protein [Rosa chinensis]
RchiOBHmChr5g0072261	15.86	42.93	-1.44	0.0397	putative tRNA pseudouridine synthase [Rosa chinensis]
RchiOBHmChr2g0084921	166.63	529.44	-1.67	0.0398	putative UDP-glucuronosyl/UDP-glucosyltransferase [Rosa chinensis]
RchiOBHmChr4g0446041	138.63	277.65	-1	0.0401	putative tetratricopeptide-like helical domain-containing protein [Rosa chinensis]
RchiOBHmChr4g0405381	15.34	57.98	-1.92	0.0403	TMV resistance protein N-like isoform X2 [Rosa chinensis]
RchiOBHmChr3g0466301	3.57	29.02	-3.02	0.0404	PREDICTED: laccase-17-like [Fragaria vesca subsp. vesca]
RchiOBHmChr1g0345191	83.81	304.93	-1.86	0.0404	rac-like GTP-binding protein RAC2 [Rosa chinensis]
RchiOBHmChr3g0447341	174.31	515.45	-1.56	0.0406	PREDICTED: 2-alkenal reductase (NADP(+)-dependent) [Fragaria vesca subsp. vesca]
RchiOBHmChr5g0017631	37.36	114.92	-1.62	0.0407	PREDICTED: cannabidiolic acid synthase-like 1 [Fragaria vesca subsp. vesca]
RchiOBHmChr7g0229211	7.15	31.7	-2.15	0.0407	immune-associated nucleotide-binding protein 9-like [Rosa chinensis]
RchiOBHmChr2g0090181	290.88	761.43	-1.39	0.0407	uncharacterized protein LOC112187292 [Rosa chinensis]
RchiOBHmChr5g0068451	14.3	63.4	-2.15	0.0407	hypothetical protein RchiOBHm_Chr5g0068451 [Rosa chinensis]
RchiOBHmChr1g0368611	329.17	956.07	-1.54	0.0408	probable glycosyltransferase At5g03795 [Rosa chinensis]
RchiOBHmChr2g0108771	46	168.81	-1.88	0.0411	putative thioredoxin-like, peroxiredoxin-like FAM213/AAED1 [Rosa chinensis]
RchiOBHmChr5g0064961	443.86	1047.38	-1.24	0.0412	triosephosphate isomerase, cytosolic [Rosa chinensis]
RchiOBHmChr7g0186071	786.64	3040.22	-1.95	0.0412	PREDICTED: 3-oxoacyl-[acyl-carrier-protein] synthase I, chloroplastic-like [Pyrus x bretschneideri]
RchiOBHmChr3g0475871	16.86	100.98	-2.58	0.0413	uncharacterized protein LOC112192292 [Rosa chinensis]
RchiOBHmChr3g0455651	404.55	1624.55	-2.01	0.0415	heavy metal-associated isoprenylated plant protein 36-like [Rosa chinensis]
RchiOBHmChr7g0209601	307.36	650.25	-1.08	0.0417	putative glyceraldehyde-3-phosphate dehydrogenase (phosphorylating) [Rosa chinensis]
RchiOBHmChr5g0000881	254.2	543.95	-1.1	0.0419	putative NADH:ubiquinone reductase (H(+)-translocating) [Rosa chinensis]
RchiOBHmChr5g0021231	91.56	229.51	-1.33	0.0419	putative protein kinase [Rosa chinensis]
RchiOBHmChr1g0323931	65.46	180.37	-1.46	0.042	putative chromatin regulator PHD family [Rosa chinensis]
RchiOBHmChr3g0449311	406.32	1103.24	-1.44	0.0422	PREDICTED: uncharacterized protein LOC101297468 [Fragaria vesca subsp. vesca]
RchiOBHmChr2g0166071	225.06	627.12	-1.48	0.0422	hypothetical protein RchiOBHm_Chr2g0166071 [Rosa chinensis]
RchiOBHmChr3g0447851	1388.04	2928.61	-1.08	0.0423	isopentenyl-diphosphate Delta-isomerase I [Rosa chinensis]
RchiOBHmChr2g0136441	84.34	251.88	-1.58	0.0423	probable polygalacturonase At1g80170 isoform X2 [Rosa chinensis]
RchiOBHmChr2g0123141	344.76	747.36	-1.12	0.0423	aldehyde dehydrogenase family 3 member H1-like [Prunus avium]
RchiOBHmChr6g0248941	2.05	44.68	-4.45	0.0424	putative peptidase S10, serine carboxypeptidase, alpha/Beta hydrolase [Rosa chinensis]
RchiOBHmChr7g0193141	56.82	135.72	-1.26	0.0426	pentatricopeptide repeat-containing protein At5g61990, mitochondrial-like [Rosa chinensis]
RchiOBHmChr5g0014151	2.56	19.76	-2.95	0.0426	hypothetical protein RchiOBHm_Chr5g0014151 [Rosa chinensis]
RchiOBHmChr6g0244561	16.9	54.62	-1.69	0.0428	dirigent protein 23-like [Rosa chinensis]
RchiOBHmChr2g0152251	302.23	655.65	-1.12	0.043	PREDICTED: anaphase-promoting complex subunit 5 isoform X1 [Fragaria vesca subsp. vesca]
RchiOBHmChr2g0144861	11.26	49.96	-2.15	0.043	GDSL esterase/lipase 1-like isoform X1 [Rosa chinensis]
RchiOBHmChr2g0109071	2546.78	5197.38	-1.03	0.043	putative S-adenosyl-L-methionine-dependent methyltransferase [Rosa chinensis]
RchiOBHmChr7g0203441	11.75	81.38	-2.79	0.043	zinc finger protein ZAT9-like [Rosa chinensis]
RchiOBHmChr1g0336871	112.52	258.99	-1.2	0.0435	cilia- and flagella-associated protein 251-like [Rosa chinensis]
RchiOBHmChr5g0043301	13.81	40.32	-1.55	0.0435	uncharacterized protein LOC112165437 [Rosa chinensis]
RchiOBHmChr2g0150861	9.2	74.95	-3.03	0.0437	putative transcription factor interactor and regulator Znf-B family [Rosa chinensis]
RchiOBHmChr1g0344261	4.1	28.88	-2.82	0.044	uncharacterized protein LOC112173985 [Rosa chinensis]
RchiOBHmChr4g0412141	310.4	777.25	-1.32	0.0443	PREDICTED: RNA-dependent RNA polymerase 6 isoform X1 [Fragaria vesca subsp. vesca]
RchiOBHmChr1g0370941	223.53	513.62	-1.2	0.0444	PREDICTED: 40S ribosomal protein S4-like [Fragaria vesca subsp. vesca]
RchiOBHmChr1g0342641	54.7	133.75	-1.29	0.0444	putative triose phosphate/phosphoenolpyruvate translocator, sugar phosphate transporter [Rosa chinensis]
RchiOBHmChr2g0144821	52.2	176.12	-1.75	0.0446	GDSL esterase/lipase 1-like isoform X2 [Rosa chinensis]
RchiOBHmChr4g0403781	35.75	203.31	-2.51	0.0447	(R)-mandelonitrile lyase 1-like [Rosa chinensis]
RchiOBHmChr2g0129161	3.07	17.43	-2.5	0.0456	putative glycosyl transferase, family 14 [Rosa chinensis]
RchiOBHmChr7g0209091	245.41	606.44	-1.31	0.0456	putative protein-serine/threonine phosphatase [Rosa chinensis]
RchiOBHmChr1g0378941	399.63	2337.52	-2.55	0.0456	anthocyanidin 5,3-O-glucosyltransferase [Rosa chinensis]
RchiOBHmChr7g0195201	16.37	56.37	-1.78	0.0458	uncharacterized protein LOC112176984 [Rosa chinensis]
RchiOBHmChr5g0056641	127.86	261.77	-1.03	0.0459	putative ribosomal protein L18e/L15P [Rosa chinensis]
RchiOBHmChr2g0139911	68.05	145.79	-1.1	0.046	ankyrin repeat-containing protein At5g02620-like [Rosa chinensis]
RchiOBHmChr6g0277671	1.02	19.15	-4.23	0.0465	putative D-amino-acid transaminase, Aminodeoxychorismate lyase [Rosa chinensis]
RchiOBHmChr2g0093331	2.04	20.45	-3.32	0.0467	putative non-specific polyamine oxidase [Rosa chinensis]
RchiOBHmChr4g0407481	34.29	80.12	-1.22	0.0467	probable helicase MAGATAMA 3 [Rosa chinensis]
RchiOBHmChr3g0448901	388.77	838.21	-1.11	0.0467	PREDICTED: protein PIR [Pyrus x bretschneideri]
RchiOBHmChr4g0445761	554.59	1473.98	-1.41	0.0468	putative defensin, plant [Rosa chinensis]
RchiOBHmChr7g0178651	145.79	369.86	-1.34	0.047	hypothetical protein RchiOBHm_Chr7g0178651 [Rosa chinensis]
RchiOBHmChr6g0310861	21.99	56.71	-1.37	0.047	hypothetical protein RchiOBHm_Chr6g0310861 [Rosa chinensis]
RchiOBHmChr6g0298561	3.58	23.02	-2.68	0.047	PREDICTED: acyl-protein thioesterase 2-like [Pyrus x bretschneideri]
RchiOBHmChr7g0226381	120.2	260.9	-1.12	0.047	uncharacterized protein LOC112175472 [Rosa chinensis]
RchiOBHmChr1g0370011	89.44	242.58	-1.44	0.047	putative chlorophyll A-B binding protein [Rosa chinensis]
RchiOBHmChr6g0258381	75.21	215.13	-1.52	0.047	putative carboxylesterase, 2-hydroxyisoflavanone dehydratase [Rosa chinensis]
RchiOBHmChr3g0454341	9.73	34.28	-1.82	0.047	putative alpha-galactosidase [Rosa chinensis]
RchiOBHmChr5g0010281	5.11	84.31	-4.04	0.047	putative sinapine esterase [Rosa chinensis]
RchiOBHmChr5g0002751	159.55	353.48	-1.15	0.047	PREDICTED: glucan endo-1,3-beta-glucosidase 1-like [Pyrus x bretschneideri]
RchiOBHmChr3g0458851	135.63	634.45	-2.23	0.0471	hypothetical protein RchiOBHm_Chr3g0458851 [Rosa chinensis]
RchiOBHmChr6g0282691	18.92	112.92	-2.58	0.0471	putative L-ascorbate oxidase [Rosa chinensis]
RchiOBHmChr3g0471491	27.63	64.25	-1.22	0.0471	hypothetical protein RchiOBHm_Chr3g0471491 [Rosa chinensis]
RchiOBHmChr1g0326241	65.48	159.14	-1.28	0.0472	uncharacterized protein LOC112201893 [Rosa chinensis]
RchiOBHmChr6g0280571	199.34	506.38	-1.34	0.0472	tubulin-folding cofactor B-like [Rosa chinensis]
novel.356	4.6	22.56	-2.29	0.0472	putative RNA-directed DNA polymerase [Rosa chinensis]
RchiOBHmChr1g0330061	34.79	74.49	-1.1	0.0472	PREDICTED: CO(2)-response secreted protease-like [Fragaria vesca subsp. vesca]
RchiOBHmChr1g0382371	251.16	556.26	-1.15	0.0472	yellow stripe-like protein [Rosa rugosa]
RchiOBHmChr7g0215501	183	502.04	-1.46	0.0474	NPC intracellular cholesterol transporter 1-like isoform X1 [Rosa chinensis]
RchiOBHmChr1g0331461	45.48	172.53	-1.92	0.0474	putative protein kinase RLK-Pelle-LRR-VI-1 family [Rosa chinensis]
RchiOBHmChr4g0426551	131.91	331.01	-1.33	0.0474	boron transporter 1-like [Rosa chinensis]
RchiOBHmChr7g0226291	94.18	206.67	-1.13	0.0475	putative chlorophyll A-B binding protein [Rosa chinensis]
RchiOBHmChr2g0151131	1136.81	3018.21	-1.41	0.0476	trifunctional UDP-glucose 4,6-dehydratase/UDP-4-keto-6-deoxy-D-glucose 3,5-epimerase/UDP-4-keto-L-rhamnose-reductase RHM1-like isoform X1 [Rosa chinensis]
RchiOBHmChr3g0477391	401.1	969.55	-1.27	0.0476	PREDICTED: ABC transporter G family member 22 isoform X1 [Prunus mume]
RchiOBHmChr4g0398291	76.21	191.97	-1.33	0.0476	putative peptidase S10, serine carboxypeptidase, alpha/Beta hydrolase [Rosa chinensis]
RchiOBHmChr5g0008161	154.49	442.2	-1.52	0.0476	putative leucine-rich repeat domain, L domain-containing protein [Rosa chinensis]
RchiOBHmChr6g0248961	970.25	2055.99	-1.08	0.0478	serine carboxypeptidase-like 18 [Rosa chinensis]
RchiOBHmChr6g0291701	64.93	148.55	-1.19	0.0481	putative exoribonuclease II transcription factor C2H2 family [Rosa chinensis]
RchiOBHmChr2g0101191	1129.56	2307.76	-1.03	0.0482	putative glucose-6-phosphate 1-epimerase [Rosa chinensis]
RchiOBHmChr2g0107741	480.99	1238.71	-1.36	0.0482	PREDICTED: BTB/POZ and TAZ domain-containing protein 4 [Fragaria vesca subsp. vesca]
RchiOBHmChr7g0182501	163.61	358.44	-1.13	0.0487	putative glycosidase [Rosa chinensis]
RchiOBHmChr2g0100951	9.7	79.76	-3.04	0.0487	endo-1,4-beta-mannosidase protein 2 [Prunus persica]
RchiOBHmChr2g0170691	89.96	230.43	-1.36	0.0488	hypothetical protein RchiOBHm_Chr2g0170691 [Rosa chinensis]
RchiOBHmChr3g0486231	8183.01	16849.8	-1.04	0.0489	putative methionine adenosyltransferase [Rosa chinensis]
RchiOBHmChr5g0070611	107.46	273.57	-1.35	0.049	hypothetical protein RchiOBHm_Chr5g0070611 [Rosa chinensis]
RchiOBHmChr4g0436011	1.02	21.82	-4.41	0.049	putative ascorbate ferrireductase (transmembrane) [Rosa chinensis]
RchiOBHmChr3g0462791	62.36	162.55	-1.38	0.049	hypothetical protein DM860_000037 [Cuscuta australis]
RchiOBHmChr5g0061711	149.88	304.17	-1.02	0.0492	uncharacterized protein LOC112167918 [Rosa chinensis]
RchiOBHmChr1g0313161	34.79	81.77	-1.23	0.0493	187-kDa microtubule-associated protein AIR9-like [Rosa chinensis]
RchiOBHmChr4g0384871	55.29	116.93	-1.08	0.0493	zinc finger CCCH domain-containing protein 13-like [Rosa chinensis]
RchiOBHmChr5g0011151	27.07	148.45	-2.45	0.0493	putative protein kinase RLK-Pelle-LRR-VII-2 family [Rosa chinensis]
RchiOBHmChr4g0435761	39.9	112.38	-1.49	0.0494	PREDICTED: methionine aminopeptidase 1B, chloroplastic [Fragaria vesca subsp. vesca]
RchiOBHmChr2g0172181	78.23	214.86	-1.46	0.0496	putative Dual specificity protein phosphatase 12 [Rosa chinensis]
RchiOBHmChr7g0241111	27.59	103.94	-1.91	0.0496	putative PMR5 domain, PC-Esterase [Rosa chinensis]
RchiOBHmChr3g0471421	196.93	648.21	-1.72	0.0497	putative polyadenylate binding protein [Rosa chinensis]
RchiOBHmChr3g0456841	91.52	237.55	-1.38	0.0498	uncharacterized protein LOC112192790 [Rosa chinensis]
RchiOBHmChr6g0308471	78.23	180.01	-1.2	0.0498	probable inactive receptor kinase At5g67200 [Rosa chinensis]
