# Supplementary material for: Petal size is controlled by the MYB73/TPL/HDA19-miR159-CKX6 module regulating cytokinin catabolism in Rosa hybrida
Source: Nat Commun. 2023 Nov 4;14:7106. doi: 10.1038/s41467-023-42914-y (PMC10625627; doi:10.1038/s41467-023-42914-y)
Supplement: Supplementary file 5 — Supplementary Data 2 [file 41467_2023_42914_MOESM5_ESM.xlsx]

## Sheet: Predicted target genes of miR15
			Supplementary Data 2. Prediction analysis of miR159 target genes.
			miR159 Target_Acc.	Target_start	Target_end	miRNA_aligned_fragment	alignment	Target_aligned_fragment	Inhibition	Target_Desc.	alignment
			RchiOBHmChr5g0055181	1871	1891	UUUGGAUUGAAGGGAGCUCUA	: :::::: ::::::::::::	UUGAGCUCACUUCAAUCCAAA	Cleavage	-	: :::::: ::::::::::::
			RchiOBHmChr3g0486801	2642	2662	UUUGGAUUGAAGGGAGCUCUA	: :::::: ::::::::::::	UUGAGCUCACUUCAAUCCAAA	Cleavage	-	: :::::: ::::::::::::
			RchiOBHmChr3g0477491	1360	1380	UUUGGAUUGAAGGGAGCUCUA	: :::::: ::::::::::::	UUGAGCUCACUUCAAUCCAAA	Cleavage	+	: :::::: ::::::::::::
			RchiOBHmChr1g0346571	476	496	UUUGGAUUGAAGGGAGCUCUA	:.::::::: :::.:::::::	UGGAGCUCCAUUCGAUCCAAA	Cleavage	-	:.::::::: :::.:::::::
			RchiOBHmChr2g0159111	1775	1795	UUUGGAUUGAAGGGAGCUCUA	.:::::::::::.: :::::	CGGAGCUCCCUUCGAACCAAA	Cleavage	+	.:::::::::::.: :::::
			RchiOBHmChr2g0114541	1670	1690	UUUGGAUUGAAGGGAGCUCUA	:::::.::::::...::.:::	UAGAGUUCCCUUUGGUCUAAA	Cleavage	-	:::::.::::::...::.:::
			RchiOBHmChr5g0077621	3358	3378	UUUGGAUUGAAGGGAGCUCUA	:::::::..:::.::::..::	UAGAGCUUUCUUUAAUCUGAA	Cleavage	+	:::::::..:::.::::..::
			RchiOBHmChr1g0329681	3822	3842	UUUGGAUUGAAGGGAGCUCUA	:.:::::::::::: :::::	UGGAGCUCCCUUCACUCCAAU	Cleavage	+	:.:::::::::::: :::::
			RchiOBHmChr5g0031561	1360	1380	UUUGGAUUGAAGGGAGCUCUA	::::: :::::::: :::::	CAGAGCCCCCUUCAAACCAAA	Cleavage	+	::::: :::::::: :::::
			RchiOBHmChr5g0017411	214	234	UUUGGAUUGAAGGGAGCUCUA	: ::::::.:: :::::.:::	UUGAGCUCUCUCCAAUCUAAA	Translation	+	: ::::::.:: :::::.:::
			RchiOBHmChr5g0040211	1245	1265	UUUGGAUUGAAGGGAGCUCUA	::::::.::::::: ::.:.	CAGAGCUUCCUUCAAGCCGAG	Cleavage	+	::::::.::::::: ::.:.
			RchiOBHmChr5g0079361	3665	3685	UUUGGAUUGAAGGGAGCUCUA	:.:. :::.::::::::..::	UGGGUCUCUCUUCAAUCUGAA	Cleavage	-	:.:. :::.::::::::..::
			RchiOBHmChr2g0164311	58	78	UUUGGAUUGAAGGGAGCUCUA	:::::: :.::::::..:.:	GAGAGCUGCUUUCAAUUUAGA	Cleavage	-	:::::: :.::::::..:.:
			RchiOBHmChr7g0205531	2427	2447	UUUGGAUUGAAGGGAGCUCUA	::::: ..::::::::.:.:	CAGAGCCUUCUUCAAUCUAGA	Cleavage	+	::::: ..::::::::.:.:
			RchiOBHmChr7g0206481	565	585	UUUGGAUUGAAGGGAGCUCUA	::::. ::.::.:::::::.	AAGAGUCCCUUUUAAUCCAAG	Cleavage	+	::::. ::.::.:::::::.
			RchiOBHmChr6g0271131	21160	21180	UUUGGAUUGAAGGGAGCUCUA	.:::::.:.:::..:..:::	AGGAGCUUCUUUCGGUUUAAA	Cleavage	-	.:::::.:.:::..:..:::
			RchiOBHmChr2g0094061	2806	2826	UUUGGAUUGAAGGGAGCUCUA	:::.:.::::.:::.:::	CUGAGUUUCCUUUAAUUCAAU	Cleavage	-	:::.:.::::.:::.:::
			RchiOBHmChr2g0124781	3695	3715	UUUGGAUUGAAGGGAGCUCUA	::::::.::::.:..:::	GUUAGCUCCUUUCAGUUUAAA	Cleavage	-	::::::.::::.:..:::
			RchiOBHmChr7g0212211	3350	3370	UUUGGAUUGAAGGGAGCUCUA	::::. ::::::::::::	ACAAGCUUGCUUCAAUCCAAA	Cleavage	+	::::. ::::::::::::
			RchiOBHmChr6g0267441	235	256	UUUGGAUUGAAGGG-AGCUCUA	::::: ::::::::::::::	CAGAGCAACCCUUCAAUCCAAA	Cleavage	+	::::: ::::::::::::::
			RchiOBHmChr1g0319331	1665	1685	UUUGGAUUGAAGGGAGCUCUA	::: : .:.:::::::::::	GAGAUCAUCUUUCAAUCCAAA	Cleavage	-	::: : .:.:::::::::::
			RchiOBHmChr3g0496351	1175	1195	UUUGGAUUGAAGGGAGCUCUA	.:::. :.:::.::::.:::	AGGAGUCCUCUUUAAUCUAAA	Cleavage	+	.:::. :.:::.::::.:::
			RchiOBHmChr2g0089861	74	94	UUUGGAUUGAAGGGAGCUCUA	: ::. ::.:::::::::::	CAAAGUCCCUUUCAAUCCAAA	Cleavage	-	: ::. ::.:::::::::::
			RchiOBHmChr6g0251561	174	194	UUUGGAUUGAAGGGAGCUCUA	: :: ::...::::::::.::	UUGAACUUUUUUCAAUCCGAA	Cleavage	-	: :: ::...::::::::.::
			RchiOBHmChr2g0102891	1620	1640	UUUGGAUUGAAGGGAGCUCUA	: :::.: :.::::.::::.:	UUGAGUUGCUUUCAGUCCAGA	Cleavage	-	: :::.: :.::::.::::.:
			RchiOBHmChr3g0472731	1104	1124	UUUGGAUUGAAGGGAGCUCUA	: :::: :::::.:: :::::	UUGAGCACCCUUUAACCCAAA	Cleavage	-	: :::: :::::.:: :::::
			RchiOBHmChr3g0471341	365	385	UUUGGAUUGAAGGGAGCUCUA	:. :::::::::: :::::	CUGGUCUCCCUUCAAACCAAA	Cleavage	-	:. :::::::::: :::::
			RchiOBHmChr2g0162051	2258	2278	UUUGGAUUGAAGGGAGCUCUA	:. ::.::::::.:::::.	GUGGACUUCCUUCAGUCCAAG	Cleavage	+	:. ::.::::::.:::::.
			RchiOBHmChr2g0100331	1441	1461	UUUGGAUUGAAGGGAGCUCUA	:::::.:.:.::.:.::..::	UAGAGUUUCUUUUAGUCUGAA	Cleavage	+	:::::.:.:.::.:.::..::
			RchiOBHmChr1g0321731	301	321	UUUGGAUUGAAGGGAGCUCUA	:.:.:.:.:::::::::....	UGGGGUUUCCUUCAAUCUGGG	Cleavage	-	:.:.:.:.:::::::::....
			RchiOBHmChr7g0213441	135	155	UUUGGAUUGAAGGGAGCUCUA	:::: .:.:::::::::.:..	UAGACUUUCCUUCAAUCUAGG	Cleavage	-	:::: .:.:::::::::.:..
			RchiOBHmChr7g0225371	1205	1225	UUUGGAUUGAAGGGAGCUCUA	:: ::::.:.::.:.:.::::	UAAAGCUUCUUUUAGUUCAAA	Cleavage	-	:: ::::.:.::.:.:.::::
			RchiOBHmChr4g0444651	320	340	UUUGGAUUGAAGGGAGCUCUA	:::: .:.:::::::::.:..	UAGACUUUCCUUCAAUCUAGG	Cleavage	-	:::: .:.:::::::::.:..
			RchiOBHmChr6g0265021	1857	1877	UUUGGAUUGAAGGGAGCUCUA	:::: .:.::::.::::..::	UAGAUUUUCCUUUAAUCUGAA	Cleavage	-	:::: .:.::::.::::..::
			RchiOBHmChr3g0469011	195	215	UUUGGAUUGAAGGGAGCUCUA	::::::.:.:::::::. .:	GAGAGCUUCUUUCAAUCUUGA	Cleavage	+	::::::.:.:::::::. .:
			RchiOBHmChr3g0470581	2091	2111	UUUGGAUUGAAGGGAGCUCUA	::::::::.::..: :::.:	CAGAGCUCCUUUUGAACCAGA	Cleavage	-	::::::::.::..: :::.:
			RchiOBHmChr2g0149631	841	861	UUUGGAUUGAAGGGAGCUCUA	:.::::: :.:::.::: :::	UGGAGCUGCUUUCGAUCGAAA	Cleavage	+	:.::::: :.:::.::: :::
			RchiOBHmChr2g0085191	1063	1083	UUUGGAUUGAAGGGAGCUCUA	:.:. ::::.::::::..:.:	UGGGACUCCUUUCAAUUUAGA	Cleavage	+	:.:. ::::.::::::..:.:
			RchiOBHmChr6g0255571	991	1012	UUUGG-AUUGAAGGGAGCUCUA	::::::.::::::: :::::	ACGAGCUCUCUUCAAUACCAAA	Cleavage	+	::::::.::::::: :::::
			RchiOBHmChr5g0063781	3339	3359	UUUGGAUUGAAGGGAGCUCUA	:.:: ::.:::: ::::.:::	UGGAACUUCCUUAAAUCUAAA	Cleavage	-	:.:: ::.:::: ::::.:::
			RchiOBHmChr2g0163401	2076	2096	UUUGGAUUGAAGGGAGCUCUA	:::: : .::::::::.::.:	UAGAUCCUCCUUCAAUUCAGA	Cleavage	+	:::: : .::::::::.::.:
			RchiOBHmChr6g0310211	2169	2189	UUUGGAUUGAAGGGAGCUCUA	:.:: ::::.:: :::::::.	UGGAUCUCCUUUAAAUCCAAG	Cleavage	+	:.:: ::::.:: :::::::.
			RchiOBHmChr5g0040821	11122	11142	UUUGGAUUGAAGGGAGCUCUA	:.:::.: :.::: :::::::	UGGAGUUACUUUCUAUCCAAA	Cleavage	-	:.:::.: :.::: :::::::
			RchiOBHmChr6g0247161	2987	3007	UUUGGAUUGAAGGGAGCUCUA	: :::::::::::.::.:.	CAAAGCUCCCUUCAGUCUAGU	Cleavage	+	: :::::::::::.::.:.
			RchiOBHmChr5g0019261	312	332	UUUGGAUUGAAGGGAGCUCUA	::::::::.:::::::	UUUCGCUCCCUUUAAUCCAAU	Cleavage	-	::::::::.:::::::
			RchiOBHmChr6g0250981	79	99	UUUGGAUUGAAGGGAGCUCUA	::: .::::::::::.::.	AAGAAUUCCCUUCAAUUCAGU	Cleavage	+	::: .::::::::::.::.
			RchiOBHmChr7g0184211	5346	5366	UUUGGAUUGAAGGGAGCUCUA	::::: .::::::::.::.	AAGAGCAUCCUUCAAUUCAGC	Cleavage	-	::::: .::::::::.::.
			RchiOBHmChr7g0213571	450	470	UUUGGAUUGAAGGGAGCUCUA	: :::.:.::::: ::::::	UCGAGUUUCCUUCUAUCCAAU	Cleavage	+	: :::.:.::::: ::::::
			RchiOBHmChr4g0385821	2339	2359	UUUGGAUUGAAGGGAGCUCUA	: :::.:.::::.::::.:.	UCGAGUUUCCUUUAAUCUAGC	Cleavage	+	: :::.:.::::.::::.:.
			RchiOBHmChr3g0483951	1280	1300	UUUGGAUUGAAGGGAGCUCUA	::. ::.:::::::::: ::	GAGGUCUUCCUUCAAUCCUAA	Cleavage	-	::. ::.:::::::::: ::
			RchiOBHmChr2g0093831	416	436	UUUGGAUUGAAGGGAGCUCUA	.:::::.:.::. .::::::	CGGAGCUUCUUUUCGUCCAAA	Cleavage	+	.:::::.:.::. .::::::
			RchiOBHmChr7g0221361	2770	2790	UUUGGAUUGAAGGGAGCUCUA	:::::: :.:: :.::::::	AAGAGCUGCUUUAAGUCCAAA	Cleavage	-	:::::: :.:: :.::::::
			RchiOBHmChr7g0195911	2851	2871	UUUGGAUUGAAGGGAGCUCUA	::: ::.::::::: :.:::	GAGACCUUCCUUCAAGCUAAA	Cleavage	-	::: ::.::::::: :.:::
			RchiOBHmChr2g0091251	2875	2895	UUUGGAUUGAAGGGAGCUCUA	:::.::::::::..:::	AUUUGCUUCCUUCAAUUUAAA	Cleavage	+	:::.::::::::..:::
			RchiOBHmChr7g0222551	4613	4633	UUUGGAUUGAAGGGAGCUCUA	.:::::.:. :.:::::.::	GGGAGCUUCUAUUAAUCCGAA	Translation	-	.:::::.:. :.:::::.::
			RchiOBHmChr2g0120311	2832	2852	UUUGGAUUGAAGGGAGCUCUA	:::::: :.:: :.::::::	AAGAGCUGCUUUAAGUCCAAA	Cleavage	-	:::::: :.:: :.::::::
			RchiOBHmChr4g0438551	3380	3400	UUUGGAUUGAAGGGAGCUCUA	.:::::.:.::::. :.:::	AGGAGCUUCUUUCAGGCUAAA	Cleavage	-	.:::::.:.::::. :.:::
			RchiOBHmChr6g0256191	290	310	UUUGGAUUGAAGGGAGCUCUA	::::..:::::::: :::	ACCAGCUUUCUUCAAUCAAAA	Cleavage	-	::::..:::::::: :::
			RchiOBHmChr5g0036631	1391	1411	UUUGGAUUGAAGGGAGCUCUA	: :::::.:.:: ::::..::	UUGAGCUUCUUUGAAUCUGAA	Cleavage	-	: :::::.:.:: ::::..::
			RchiOBHmChr2g0137311	1252	1272	UUUGGAUUGAAGGGAGCUCUA	::.::..::.:::.::::	GUAAGUUCUUUUUAAUUCAAA	Cleavage	-	::.::..::.:::.::::
			RchiOBHmChr2g0150411	2185	2205	UUUGGAUUGAAGGGAGCUCUA	::::::..::::::.:..	GUGAGCUCUUUUCAAUUCGGU	Cleavage	+	::::::..::::::.:..
			RchiOBHmChr1g0356941	1403	1423	UUUGGAUUGAAGGGAGCUCUA	.:::.::::::::..::.	UUUGGCUUCCUUCAAUUUAAG	Cleavage	-	.:::.::::::::..::.
			RchiOBHmChr4g0436541	2268	2288	UUUGGAUUGAAGGGAGCUCUA	: ::::::.::: :::...::	UCGAGCUCUCUUGAAUUUGAA	Cleavage	-	: ::::::.::: :::...::
			RchiOBHmChr2g0152271	413	433	UUUGGAUUGAAGGGAGCUCUA	::::::.:::.:. .::::	AUGAGCUCUCUUUAGAUCAAA	Cleavage	-	::::::.:::.:. .::::
			RchiOBHmChr5g0052491	258	278	UUUGGAUUGAAGGGAGCUCUA	:::::.::::.:.:: .::	CUGAGCUUCCUUUAGUCGGAA	Cleavage	-	:::::.::::.:.:: .::
			RchiOBHmChr2g0172521	642	663	UUUGGAUUGAAGGG-AGCUCUA	::::: :::::::.::::::	CAGAGCAACCCUUCAGUCCAAA	Cleavage	+	::::: :::::::.::::::
			RchiOBHmChr2g0115591	5595	5615	UUUGGAUUGAAGGGAGCUCUA	:::::.:.:: ::::..::	CUGAGCUUCUUUGAAUCUGAA	Cleavage	+	:::::.:.:: ::::..::
			RchiOBHmChr7g0226481	4374	4394	UUUGGAUUGAAGGGAGCUCUA	:::::.:.:::: ::::.::	UAGAGUUUCCUUGAAUCUAAU	Cleavage	+	:::::.:.:::: ::::.::
			RchiOBHmChr1g0367311	1548	1569	UUUGGAUUGAAGGGAG-CUCUA	::::: ::.::::.:::::::	UAGAGGCUUCCUUUAAUCCAAC	Cleavage	+	::::: ::.::::.:::::::
			RchiOBHmChr5g0001871	20	40	UUUGGAUUGAAGGGAGCUCUA	:::. .:::: :::.::::::	UAGGAUUCCCAUCAGUCCAAA	Translation	+	:::. .:::: :::.::::::
			RchiOBHmChr1g0360191	1872	1892	UUUGGAUUGAAGGGAGCUCUA	:.::::::::: :..: ::::	UGGAGCUCCCUGCGGUGCAAA	Translation	+	:.::::::::: :..: ::::
			RchiOBHmChr3g0487131	236	256	UUUGGAUUGAAGGGAGCUCUA	::::::: ..:::.::.:..:	UAGAGCUAUUUUCGAUUCGGA	Cleavage	-	::::::: ..:::.::.:..:
			RchiOBHmChr1g0361731	4585	4605	UUUGGAUUGAAGGGAGCUCUA	:::::: :.: ::::::.::.	UAGAGCCCUCGUCAAUCUAAG	Translation	+	:::::: :.: ::::::.::.
			RchiOBHmChr4g0413231	10476	10496	UUUGGAUUGAAGGGAGCUCUA	:.:::::.: :::::::::.	UGGAGCUUCAAUCAAUCCAAG	Translation	+	:.:::::.: :::::::::.
			RchiOBHmChr2g0085591	78	98	UUUGGAUUGAAGGGAGCUCUA	::.:.:::::::::::. :	AAGGGUUCCCUUCAAUCUCAU	Cleavage	-	::.:.:::::::::::. :
			RchiOBHmChr2g0093171	1964	1984	UUUGGAUUGAAGGGAGCUCUA	::::::.::::: .::: ::	AAGAGCUUCCUUCUGUCCUAA	Cleavage	-	::::::.::::: .::: ::
			RchiOBHmChr3g0491951	3645	3665	UUUGGAUUGAAGGGAGCUCUA	:.::: :::.::..:::: ::	UGGAGAUCCUUUUGAUCCUAA	Cleavage	-	:.::: :::.::..:::: ::
			RchiOBHmChr2g0104821	279	299	UUUGGAUUGAAGGGAGCUCUA	:: :::: ::::...::.:::	UACAGCUGCCUUUGGUCUAAA	Cleavage	+	:: :::: ::::...::.:::
			RchiOBHmChr4g0415641	17	37	UUUGGAUUGAAGGGAGCUCUA	::. :::::::::.:..::	AAGGUCUCCCUUCAGUUUAAC	Cleavage	-	::. :::::::::.:..::
			RchiOBHmChr4g0443021	4324	4344	UUUGGAUUGAAGGGAGCUCUA	::.::::.::::::::	UGCUUCUUCCUUUAAUCCAAA	Cleavage	+	::.::::.::::::::
			RchiOBHmChr7g0240911	2531	2551	UUUGGAUUGAAGGGAGCUCUA	::: ::.::::: ::::::	CAGAACUUCCUUCCAUCCAAU	Cleavage	-	::: ::.::::: ::::::
			RchiOBHmChr2g0108051	3599	3619	UUUGGAUUGAAGGGAGCUCUA	:::::.:::.::.:.: :::	UAGAGUUCCUUUUAGUACAAU	Cleavage	-	:::::.:::.::.:.: :::
			RchiOBHmChr2g0143381	2871	2891	UUUGGAUUGAAGGGAGCUCUA	:::::.:..:::::. ::::	UAGAGUUUUCUUCAGGCCAAU	Cleavage	+	:::::.:..:::::. ::::
			RchiOBHmChr7g0215001	6297	6317	UUUGGAUUGAAGGGAGCUCUA	:::::::::::: ::...::	UAGAGCUCCCUUGUAUUUGAA	Cleavage	-	:::::::::::: ::...::
			RchiOBHmChr2g0126221	369	389	UUUGGAUUGAAGGGAGCUCUA	:.:.:::: .:::.::.:::	UGGGGCUCAUUUCGAUUCAAC	Cleavage	+	:.:.:::: .:::.::.:::
			RchiOBHmChr4g0428481	3120	3140	UUUGGAUUGAAGGGAGCUCUA	:.:.:.:.:.::::::: :..	UGGGGUUUCUUUCAAUCGAGG	Cleavage	-	:.:.:.:.:.::::::: :..
			RchiOBHmChr6g0310371	469	489	UUUGGAUUGAAGGGAGCUCUA	:::. .:...::::::.:.::	UAGGUUUUUUUUCAAUUCGAA	Cleavage	+	:::. .:...::::::.:.::
			RchiOBHmChr6g0299461	4172	4192	UUUGGAUUGAAGGGAGCUCUA	:.:::.::: ::.:.: ::::	UGGAGUUCCAUUUAGUGCAAA	Cleavage	+	:.:::.::: ::.:.: ::::
			RchiOBHmChr2g0089421	2174	2194	UUUGGAUUGAAGGGAGCUCUA	::.:.:..:::::::..:.	CAGGGUUUUCUUCAAUUUAGU	Cleavage	+	::.:.:..:::::::..:.
			RchiOBHmChr7g0184371	162	184	UUUGGA--UUGAAGGGAGCUCUA	:::::::::::::: :::::	GAGAGCUCCCUUCAAAAUCCAAU	Cleavage	-	:::::::::::::: :::::
			RchiOBHmChr5g0027391	310	330	UUUGGAUUGAAGGGAGCUCUA	::.:::.:::: ::::::	AAGGGCUUCCUUGAAUCCAUU	Cleavage	-	::.:::.:::: ::::::
			RchiOBHmChr2g0110041	644	664	UUUGGAUUGAAGGGAGCUCUA	:::::::::.: :.:.:::.	UAGAGCUCCUUGAAGUUCAAG	Translation	-	:::::::::.: :.:.:::.
			RchiOBHmChr1g0359671	1490	1510	UUUGGAUUGAAGGGAGCUCUA	:::::::..:: :.:: .:::	UAGAGCUUUCUGCGAUAUAAA	Translation	+	:::::::..:: :.:: .:::
			RchiOBHmChr1g0372101	151	171	UUUGGAUUGAAGGGAGCUCUA	:::.:.:.::::. ::.:..:	UAGGGUUUCCUUUUAUUCGGA	Cleavage	+	:::.:.:.::::. ::.:..:
			RchiOBHmChr4g0416321	1319	1339	UUUGGAUUGAAGGGAGCUCUA	:::::.:...:::: :..::.	UAGAGUUUUUUUCACUUUAAG	Cleavage	-	:::::.:...:::: :..::.
			RchiOBHmChr7g0241511	6626	6646	UUUGGAUUGAAGGGAGCUCUA	:::::::.::: ::::... :	UAGAGCUUCCUACAAUUUGUA	Translation	-	:::::::.::: ::::... :
