# Supplementary material for: Petal size is controlled by the MYB73/TPL/HDA19-miR159-CKX6 module regulating cytokinin catabolism in Rosa hybrida
Source: Nat Commun. 2023 Nov 4;14:7106. doi: 10.1038/s41467-023-42914-y (PMC10625627; doi:10.1038/s41467-023-42914-y)
Supplement: Supplementary file 6 — Supplementary Data 3 [file 41467_2023_42914_MOESM6_ESM.xlsx]

## Sheet: Sheet1
Supplementary Data 3. Cytokinin contents in petals of TRV and STTM159 lines.
Type	WT (1 d)	WT (3 d)	WT (5 d)	TRV (3 d)	TRV-STTM159 (5 d)	TRV (5 d)	TRV-RhCKX6 (5 d)	TRV-RhMYB73 (5 d)
iP	0.10±0.02	0.03±0.01	0.01±0.00	0.03±0.01	0.01±0.01	0.01±0.00	0.03±0.01	0.02±0.00
tZ	0.28±0.02	0.21±0.01	0.01±0.00	0.21±0.01	0.06±0.02	0.26±0.21	0.54±0.14	0.29±0.24
tZR	0.87±0.26	1.72±0.79	1.46±0.82	1.72±0.79	0.34±0.18	0.01±0.00	0.03±0.01	0.02±0.00
cZR	0.11±0.01	0.17±0.07	0.15±0.02	0.17±0.07	0.09±0.03	1.46±0.82	2.45±0.15	0.65±0.25
IPR	0.22±0.01	0.26±0.11	0.26±0.21	0.26±0.11	0.18±0.05	0.15±0.02	0.17±0.04	0.12±0.03
tZOG	2.06±0.33	2.71±0.48	2.12±0.18	0.53±0.28	2.71±0.48	2.12±0.18	0.69±0.06	0.55±0.03
