# Supplementary material for: Petal size is controlled by the MYB73/TPL/HDA19-miR159-CKX6 module regulating cytokinin catabolism in Rosa hybrida
Source: Nat Commun. 2023 Nov 4;14:7106. doi: 10.1038/s41467-023-42914-y (PMC10625627; doi:10.1038/s41467-023-42914-y)
Supplement: Supplementary file 7 — Supplementary Data 4 [file 41467_2023_42914_MOESM7_ESM.xlsx]

## Sheet: sheet 1
Supplementary Data 4. Proteins putatively binding to the promoter of MIR159.
Gene ID	Sequence annotation of NCBI [Rosa chinensis]	Repeat times
RchiOBHmChr3g0478641	Rosa chinensis splicing factor 3B subunit 3	4
RchiOBHmChr4g0415441	Rosa chinensis 60S ribosomal protein L13a-4	4
RchiOBHmChr2g0106671	Rosa chinensis transcription factor MYB73	3
RchiOBHmChr2g0132241	Rosa chinensis tubby-like protein 8	3
RchiOBHmChr1g0369751	Rosa chinensis 60S acidic ribosomal protein P0	3
RchiOBHmChr2g0170521	Rosa chinensis gibberellin-regulated protein 14	2
RchiOBHmChr5g0003531	Rosa chinensis polyadenylate-binding protein RBP45B	2
RchiOBHmChr6g0253981	Rosa chinensis probable E3 ubiquitin-protein ligase RHY1A	2
RchiOBHmChr1g0348451	Rosa chinensis 3-hydroxyisobutyryl-CoA hydrolase-like protein 1	2
RchiOBHmChr7g0237621	Rosa chinensis zinc-finger homeodomain protein 2	2
RchiOBHmChr6g0302031	Rosa chinensis cysteine proteinase 15A	2
RchiOBHmChr1g0369041	Rosa chinensis uncharacterized LOC112182883	1
RchiOBHmChr1g0353021	Rosa chinensis proline-rich protein HaeIII subfamily 1	1
RchiOBHmChr7g0193401	Rosa chinensis triose phosphate/phosphate translocator	1
RchiOBHmChr4g0406591	Rosa chinensis probable fructokinase-4	1
RchiOBHmChr6g0276381	Rosa chinensis extensin-3-like	1
RchiOBHmChr7g0179631	Rosa chinensis alpha-mannosidase I MNS5	1
RchiOBHmChr3g0457651	Rosa chinensis protein E6	1
RchiOBHmChr5g0061461	Rosa chinensis L-ascorbate peroxidase, cytosolic	1
RchiOBHmChr2g0125431	Rosa chinensis haloacid dehalogenase-like hydrolase domain-containing protein 3	1
RchiOBHmChr3g0491251	Rosa chinensis DENN domain and WD repeat-containing protein SCD1	1
RchiOBHmChr6g0267601	osa chinensis zinc finger protein GIS2	1
RchiOBHmChr3g0472441	Rosa chinensis tyrosine-protein phosphatase RLPH2	1
RchiOBHmChr6g0271521	Rosa chinensis protein EXORDIUM-like 2	1
RchiOBHmChr5g0001031	Rosa chinensis inositol monophosphatase 3	1
RchiOBHmChr7g0205331	Rosa chinensis T-complex protein 1 subunit alpha	1
RchiOBHmChr2g0087631	Rosa chinensis probable galactinol--sucrose galactosyltransferase 6	1
RchiOBHmChr1g0333041	Rosa chinensis DEAD-box ATP-dependent RNA helicase 21	1
RchiOBHmChr4g0397731	Rosa chinensis biotin carboxylase 1	1
RchiOBHmChr1g0382871	Rosa chinensis two-component response regulator-like APRR5	1
RchiOBHmChr3g0491161	Rosa chinensis condensin complex subunit 3	1
RchiOBHmChr3g0465141	Rosa chinensis NADPH-dependent aldo-keto reductase, chloroplastic	1
RchiOBHmChr4g0399551	Rosa chinensis probable receptor-like protein kinase At1g11050	1
RchiOBHmChr1g0377941	Rosa chinensis BAHD acyltransferase DCR	1
RchiOBHmChr1g0367721	Rosa chinensis serine/arginine-rich SC35-like splicing factor SCL30	1
RchiOBHmChr1g0366531	Rosa chinensis heat shock cognate 70 kDa protein 2	1
RchiOBHmChr6g0271581	Rosa chinensis probable indole-3-pyruvate monooxygenase YUCCA10	1
RchiOBHmChr2g0111951	Rosa chinensis putative laccase-9	1
RchiOBHmChr4g0427881	Rosa chinensis diacylglycerol O-acyltransferase 3	1
