# Supplementary material for: Petal size is controlled by the MYB73/TPL/HDA19-miR159-CKX6 module regulating cytokinin catabolism in Rosa hybrida
Source: Nat Commun. 2023 Nov 4;14:7106. doi: 10.1038/s41467-023-42914-y (PMC10625627; doi:10.1038/s41467-023-42914-y)
Supplement: Supplementary file 8 — Supplementary Data 5 [file 41467_2023_42914_MOESM8_ESM.xlsx]

## Sheet: Sheet1
Supplementary Data 5. RhMYB73-interacted proteins screening by IP-MS.
Num	gene id	Database	Accession	Score	Mass	Num. of matches	Num. of significant matches	Num. of sequences	Num. of significant sequences	emPAI	Description
1	RchiOBHmChr5g0077331	uniprot_Rosa_chinensis	A0A2P6QLZ0	2300	40204	66	66	21	21	9	DNA damage-repair/toleration protein DRT100
2	RchiOBHmChr1g0325651	uniprot_Rosa_chinensis	A0A2P6SA44	1944	42756	53	53	13	13	3.38	Aspartyl protease AED3
3	RchiOBHmChr7g0184841	uniprot_Rosa_chinensis	A0A2P6P3K5	1044	53919	21	21	9	9	1.02	Protein ASPARTIC PROTEASE IN GUARD CELL 1
4	RchiOBHmChr5g0056091	uniprot_Rosa_chinensis	A0A2P6QGJ9	1041	109821	29	29	21	21	1.25	PAZ-Argonaute family
5	RchiOBHmChr7g0191921	uniprot_Rosa_chinensis	A0A2P6P5E1	776	45594	15	15	8	8	1.29	Probable pectate lyase 22
6	RchiOBHmChr6g0269491	uniprot_Rosa_chinensis	A0A2P6PQF3	563	72833	13	13	11	11	0.89	Heat shock 70 kDa protein
7	RchiOBHmChr2g0095311	uniprot_Rosa_chinensis	A0A2P6RKR7	360	81146	9	9	6	6	0.37	Subtilisin-like protease SBT1.8
8	RchiOBHmChr5g0060471	uniprot_Rosa_chinensis	A0A2P6QHP5	357	49624	12	12	7	7	0.81	Elongation factor 1-alpha
9	RchiOBHmChr2g0134371	uniprot_Rosa_chinensis	A0A2P6RVT8	354	126131	12	12	10	10	0.4	Topless-related protein 1，TPL1
10	RchiOBHmChr3g0466461	uniprot_Rosa_chinensis	A0A2P6RA15	335	28283	7	7	4	4	0.81	Expansin-A6
11	RchiOBHmChr4g0413621	uniprot_Rosa_chinensis	A0A2P6QW35	334	51297	9	9	6	6	0.64	UDP-glucuronate 4-epimerase 6
12	RchiOBHmChr6g0270851	uniprot_Rosa_chinensis	A0A2P6PQT1	325	45330	10	10	7	7	0.92	60S ribosomal protein L4
13	RchiOBHmChr4g0399751	uniprot_Rosa_chinensis	A0A2P6QSM7	323	34366	8	8	6	6	1.08	Subtilisin-like protease SBT2.5
14	RchiOBHmChr3g0462561	uniprot_Rosa_chinensis	A0A2P6R8Z6	281	43828	7	7	7	7	0.96	ERBB-3 BINDING PROTEIN 1
15	RchiOBHmChr2g0095901	uniprot_Rosa_chinensis	A0A2P6RL03	271	93034	7	7	6	6	0.31	Sucrose synthase
16	RchiOBHmChr1g0343691	uniprot_Rosa_chinensis	A0A2P6SEC3	271	73372	6	6	5	5	0.33	Very-long-chain aldehyde decarbonylase CER1
17	RchiOBHmChr2g0090001	uniprot_Rosa_chinensis	A0A2P6RJB7	269	78233	13	13	11	11	0.81	Peroxisomal fatty acid beta-oxidation multifunctional protein AIM1
18	RchiOBHmChr2g0107961	uniprot_Rosa_chinensis	A0A2P6RP38	257	16723	9	9	6	6	3.41	60S ribosomal protein L26-1
19	RchiOBHmChr1g0380731	uniprot_Rosa_chinensis	A0A2P6SNX2	253	66082	6	6	5	5	0.38	Probable pectinesterase/pectinesterase inhibitor 34
20	RchiOBHmChr6g0305171	uniprot_Rosa_chinensis	A0A2P6PZQ7	91	21112	1	1	1	1	0.22	Transcription factor interactor and regulator CCHC(Zn) family
21	RchiOBHmChr4g0389901	uniprot_Rosa_chinensis	A0A2P6QQ37	91	78674	6	6	5	5	0.31	Protein SIEVE ELEMENT OCCLUSION B
22	RchiOBHmChr6g0287641	uniprot_Rosa_chinensis	A0A2P6PV49	89	52162	2	2	2	2	0.18	Casein kinase 1-like protein 6
23	RchiOBHmChr2g0163061	uniprot_Rosa_chinensis	A0A2P6S392	88	29803	3	3	2	2	0.33	14-3-3-like protein A
24	RchiOBHmChr7g0242691	uniprot_Rosa_chinensis	A0A2P6PIL3	84	29533	3	3	2	2	0.33	14-3-3-like protein;
25	RchiOBHmChr7g0182981	uniprot_Rosa_chinensis	A0A2P6P322	87	239692	1	1	1	1	0.02	DExH-box ATP-dependent RNA helicase DExH14
26	RchiOBHmChr4g0421321	uniprot_Rosa_chinensis	A0A2P6QY21	87	124803	9	9	1	1	0.03	Probable chromatin-remodeling complex ATPase chain
27	RchiOBHmChr5g0019581	uniprot_Rosa_chinensis	A0A2P6Q710	85	115643	1	1	1	1	0.04	Protein argonaute 2
28	RchiOBHmChr6g0305251	uniprot_Rosa_chinensis	A0A2P6PZT7	85	45065	2	2	2	2	0.21	RNA-binding protein 208
29	RchiOBHmChr1g0374721	uniprot_Rosa_chinensis	A0A2P6SMG1	84	25399	2	2	1	1	0.18	21 kDa protein
30	RchiOBHmChr7g0181391	uniprot_Rosa_chinensis	A0A2P6P2M5	75	11756	2	2	2	2	1.01	Gibberellin-regulated protein 4
31	RchiOBHmChr2g0095741	uniprot_Rosa_chinensis	A0A2P6RKZ5	75	21599	1	1	1	1	0.21	Pectinesterase inhibitor 3
32	RchiOBHmChr7g0209751	uniprot_Rosa_chinensis	A0A2P6PA07	75	76322	1	1	1	1	0.06	Putative transcription factor bHLH family, bHLH17
33	RchiOBHmChr5g0032351	uniprot_Rosa_chinensis	A0A2P6QAH1	74	16788	2	2	2	2	0.64	Uncharacterized protein At4g28440
34	RchiOBHmChr2g0132281	uniprot_Rosa_chinensis	A0A2P6RV99	74	49494	1	1	1	1	0.09	Aspartyl protease family protein At5g10770
35	RchiOBHmChr7g0199011	uniprot_Rosa_chinensis	A0A2P6P796	73	18576	2	2	2	2	0.57	60S ribosomal protein L24
36	RchiOBHmChr1g0377981	uniprot_Rosa_chinensis	A0A2P6SNC6	64	33600	1	1	1	1	0.13	rRNA 2'-O-methyltransferase fibrillarin 1
37	RchiOBHmChr3g0449021	uniprot_Rosa_chinensis	A0A2P6R5C7	63	26559	1	1	1	1	0.17	GDSL esterase/lipase LTL1
38	RchiOBHmChr2g0146411	uniprot_Rosa_chinensis	A0A2P6RYW0	62	46586	2	2	2	2	0.2	Oligouridylate-binding protein 1C
39	RchiOBHmChr3g0488551	uniprot_Rosa_chinensis	A0A2P6RFT4	61	24607	2	2	2	2	0.4	Glutathione S-transferase F11
40	RchiOBHmChr4g0435911	uniprot_Rosa_chinensis	A0A2P6R1W3	60	49096	1	1	1	1	0.09	Aspartyl protease family protein 2
41	RchiOBHmChr7g0194531	uniprot_Rosa_chinensis	A0A2P6P658	60	35265	1	1	1	1	0.13	Probable fructokinase-1
42	RchiOBHmChr4g0428041	uniprot_Rosa_chinensis	A0A2P6QZT8	59	47636	2	2	2	2	0.19	Pectin acetylesterase 10
43	RchiOBHmChr5g0049151	uniprot_Rosa_chinensis	A0A2P6QES5	58	43977	1	1	1	1	0.1	Protein STRICTOSIDINE SYNTHASE-LIKE 3
44	RchiOBHmChr5g0083931	uniprot_Rosa_chinensis	A0A2P6QNP6	58	77915	1	1	1	1	0.06	YTH domain-containing protein ECT2
45	RchiOBHmChr2g0172331	uniprot_Rosa_chinensis	A0A2P6S5K0	57	23523	2	2	1	1	0.19	MYB-like transcription factor MYB305
46	RchiOBHmChr4g0394171	uniprot_Rosa_chinensis	A0A2P6QR90	57	15324	1	1	1	1	0.31	60S ribosomal protein L14-2
47	RchiOBHmChr1g0381991	uniprot_Rosa_chinensis	A0A2P6SPB1	57	34996	2	2	2	2	0.27	Vacuolar protein sorting-associated protein 26A
48	RchiOBHmChr4g0420301	uniprot_Rosa_chinensis	A0A2P6QXS2	56	95231	1	1	1	1	0.05	DNA topoisomerase 1 beta
49	RchiOBHmChr2g0176011	uniprot_Rosa_chinensis	A0A2P6S6P3	55	29562	2	2	2	2	0.33	60S ribosomal protein L7a-1
50	RchiOBHmChr3g0472001	uniprot_Rosa_chinensis	A0A2P6RBH1	55	48054	2	2	1	1	0.09	Enolase
51	RchiOBHmChr5g0023001	uniprot_Rosa_chinensis	A0A2P6Q7Y8	54	54394	1	1	1	1	0.08	Aspartic proteinase NANA
52	RchiOBHmMTg0498251	uniprot_Rosa_chinensis	A0A2P6P0Y8	52	55675	2	2	2	2	0.16	ATP synthase subunit alpha
53	RchiOBHmChr3g0489051	uniprot_Rosa_chinensis	A0A2P6RFZ6	51	46602	2	2	2	2	0.2	Isocitrate dehydrogenase [NADP]
54	RchiOBHmChr3g0456861	uniprot_Rosa_chinensis	A0A2P6R7E6	49	40056	1	1	1	1	0.11	Probable protein disulfide-isomerase A6
55	RchiOBHmChr5g0033471	uniprot_Rosa_chinensis	A0A2P6QAQ1	49	19408	1	1	1	1	0.24	Proton pump-interactor 1;
56	RchiOBHmChr7g0215661	uniprot_Rosa_chinensis	A0A2P6PBJ2	49	25052	1	1	1	1	0.18	Arginine--tRNA ligase, cytoplasmic
57	RchiOBHmChr5g0060731	uniprot_Rosa_chinensis	A0A2P6QHR7	47	65631	1	1	1	1	0.07	BAG-associated GRAM protein 1
58	RchiOBHmChr2g0167701	uniprot_Rosa_chinensis	A0A2P6S4E9	47	26733	2	2	2	2	0.37	Expansin-A15
59	RchiOBHmChr5g0019991	uniprot_Rosa_chinensis	A0A2P6Q748	47	15543	1	1	1	1	0.31	60S ribosomal protein L27-3
60	RchiOBHmChr6g0244021	uniprot_Rosa_chinensis	A0A2P6PIX6	47	82169	1	1	1	1	0.05	Subtilisin-like protease SBT1.6
61	RchiOBHmChr4g0423401	uniprot_Rosa_chinensis	A0A2P6QYK5	47	91613	1	1	1	1	0.05	Probable acyl-CoA dehydrogenase IBR3
62	RchiOBHmChr1g0350031	uniprot_Rosa_chinensis	A0A2P6SFY4	46	17203	2	2	2	2	0.62	40S ribosomal protein S13
63	RchiOBHmChr3g0466541	uniprot_Rosa_chinensis	A0A2P6RA22	34	74529	1	1	1	1	0.06	Transcription factor MYB3R-5
64	RchiOBHmChr6g0297321	uniprot_Rosa_chinensis	A0A2P6PXN3	34	17909	1	1	1	1	0.26	40S ribosomal protein S11
65	RchiOBHmChr2g0147671	uniprot_Rosa_chinensis	A0A2P6RZ63	33	82871	1	1	1	1	0.05	Subtilisin-like protease SBT1.5
66	RchiOBHmChr6g0311281	uniprot_Rosa_chinensis	A0A2P6Q1D8	33	67137	1	1	1	1	0.06	Conserved oligomeric Golgi complex subunit 8
67	RchiOBHmChr6g0276821	uniprot_Rosa_chinensis	A0A2P6PSC3	32	70926	1	1	1	1	0.06	Protein FAR1-RELATED SEQUENCE 5
68	RchiOBHmChr2g0173381	uniprot_Rosa_chinensis	A0A2P6S5V0	32	42888	1	1	1	1	0.1	GDSL esterase/lipase At5g14450
69	RchiOBHmChr4g0441441	uniprot_Rosa_chinensis	A0A2P6R3H8	32	106532	1	1	1	1	0.04	Inorganic pyrophosphatase TTM2
70	RchiOBHmChr1g0349251	uniprot_Rosa_chinensis	A0A2P6SFS6	32	18211	2	2	1	1	0.26	Spindle and kinetochore-associated protein 1 homolog
71	RchiOBHmChr2g0097921	uniprot_Rosa_chinensis	A0A2P6RLH6	32	6927	1	1	1	1	0.79	40S ribosomal protein S30
72	RchiOBHmChr5g0013571	uniprot_Rosa_chinensis	A0A2P6Q5H4	32	50321	1	1	1	1	0.09	3-oxoacyl-[acyl-carrier-protein] synthase I
73	RchiOBHmChr3g0472261	uniprot_Rosa_chinensis	A0A2P6RBJ5	32	38619	1	1	1	1	0.11	Fructose-bisphosphate aldolase 1, cytoplasmic
74	RchiOBHmChr1g0337351	uniprot_Rosa_chinensis	A0A2P6SCY1	31	43187	1	1	1	1	0.1	Zinc finger CCCH domain-containing protein 40
75	RchiOBHmChr7g0188161	uniprot_Rosa_chinensis	A0A2P6P4D7	29	82287	1	1	1	1	0.05	Trihelix transcription factor DF1
76	RchiOBHmChr5g0004011	uniprot_Rosa_chinensis	A0A2P6Q308	23	45960	1	1	1	1	0.1	Pyruvate, phosphate dikinase regulatory protein
77	RchiOBHmChr7g0230191	uniprot_Rosa_chinensis	A0A2P6PFB6	22	47857	1	1	1	1	0.09	Elongation factor 1-gamma
78	RchiOBHmChr6g0300021	uniprot_Rosa_chinensis	A0A2P6PYD5	22	59128	1	1	1	1	0.07	Ent-kaurene oxidase
79	RchiOBHmChr5g0008301	uniprot_Rosa_chinensis	A0A2P6Q416	22	136153	1	1	1	1	0.03	DNA-directed RNA polymerase II subunit RPB2
80	RchiOBHmChr3g0472421	uniprot_Rosa_chinensis	A0A2P6RBK2	22	96416	1	1	1	1	0.04	1,4-alpha-glucan-branching enzyme 1
81	RchiOBHmChr6g0292091	uniprot_Rosa_chinensis	A0A2P6PW98	21	47531	1	1	1	1	0.09	Putative F-box/kelch-repeat protein At4g22430
82	RchiOBHmChr5g0020001	uniprot_Rosa_chinensis	A0A2P6Q761	21	60479	1	1	1	1	0.07	Lecithin-cholesterol acyltransferase-like 4
83	RchiOBHmChr3g0492811	uniprot_Rosa_chinensis	A0A2P6RGM1	21	43687	2	2	1	1	0.1	Thioredoxin O1, mitochondrial
84	RchiOBHmChr6g0292971	uniprot_Rosa_chinensis	A0A2P6PWH6	21	50604	1	1	1	1	0.09	Zinc finger CCCH domain-containing protein 32
85	RchiOBHmChr5g0018391	uniprot_Rosa_chinensis	A0A2P6Q6Q7	21	16437	1	1	1	1	0.29	60S ribosomal protein L27a-3
86	RchiOBHmChr6g0290601	uniprot_Rosa_chinensis	A0A2P6PVX4	21	44280	1	1	1	1	0.1	F-box protein SKIP23
87	RchiOBHmChr2g0165641	uniprot_Rosa_chinensis	A0A2P6S3U8	19	40516	2	2	1	1	0.11	Transcription factor TCP13
88	RchiOBHmChr1g0323901	uniprot_Rosa_chinensis	A0A2P6S9P6	18	112177	1	1	1	1	0.04	Putative chromatin remodeling SNF2 family
89	RchiOBHmChr7g0221221	uniprot_Rosa_chinensis	A0A2P6PCY5	18	67892	1	1	1	1	0.06	General transcription and DNA repair factor IIH subunit TFB1-1
90	RchiOBHmChr6g0245161	uniprot_Rosa_chinensis	A0A2P6PJ72	18	63633	1	1	1	1	0.07	Proline-rich protein 4
91	RchiOBHmChr3g0486031	uniprot_Rosa_chinensis	A0A2P6RF53	18	19175	1	1	1	1	0.24	Loganic acid O-methyltransferase
92	RchiOBHmChr7g0190501	uniprot_Rosa_chinensis	A0A2P6P504	17	49293	1	1	1	1	0.09	Retrovirus-related Pol polyprotein from transposon RE1
93	RchiOBHmChr2g0156731	uniprot_Rosa_chinensis	A0A2P6S1J2	16	16490	1	1	1	1	0.28	ATP phosphoribosyltransferase 1
94	RchiOBHmChr2g0134881	uniprot_Rosa_chinensis	A0A2P6RVZ3	16	86726	2	2	1	1	0.05	Protein FAR1-RELATED SEQUENCE 8
95	RchiOBHmChr3g0495971	uniprot_Rosa_chinensis	A0A2P6RHE5	16	114140	2	2	1	1	0.04	Protein QUIRKY
96	RchiOBHmChr4g0409021	uniprot_Rosa_chinensis	A0A2P6QV38	16	37108	1	1	1	1	0.12	Pirin-like protein
97	RchiOBHmChr6g0299681	uniprot_Rosa_chinensis	A0A2P6PY98	16	72915	1	1	1	1	0.06	Two-component response regulator B-RR12
98	RchiOBHmChr6g0298671	uniprot_Rosa_chinensis	A0A2P6PY10	16	14733	1	1	1	1	0.32	Cytochrome b-c1 complex subunit 7-2
99	RchiOBHmChr2g0129651	uniprot_Rosa_chinensis	A0A2P6RUM1	15	37751	1	1	1	1	0.12	Protein CONSERVED ONLY IN THE GREEN LINEAGE 160
100	RchiOBHmChr5g0046661	uniprot_Rosa_chinensis	A0A2P6QE64	15	162297	1	1	1	1	0.03	ABC transporter C family member 3
101	RchiOBHmChr2g0164561	uniprot_Rosa_chinensis	A0A2P6S3K2	15	111849	1	1	1	1	0.04	Disease resistance protein RGA2
102	RchiOBHmChr7g0202991	uniprot_Rosa_chinensis	A0A2P6P8C6	15	51607	1	1	1	1	0.09	DEAD-box ATP-dependent RNA helicase 41
103	RchiOBHmChr2g0087421	uniprot_Rosa_chinensis	A0A2P6RIP3	15	16450	1	1	1	1	0.29	Nucleosome assembly protein 1;1
104	RchiOBHmChr7g0235181	uniprot_Rosa_chinensis	A0A2P6PGN6	14	368472	1	1	1	1	0.01	BEACH domain-containing protein B
105	RchiOBHmChr7g0236741	uniprot_Rosa_chinensis	A0A2P6PH03	14	79724	1	1	1	1	0.05	Disease resistance protein At4g27190
106	RchiOBHmChr1g0346191	uniprot_Rosa_chinensis	A0A2P6SEY4	14	38358	1	1	1	1	0.12	Putative disease resistance RPP13-like protein 1
