# Supplementary material for: Petal size is controlled by the MYB73/TPL/HDA19-miR159-CKX6 module regulating cytokinin catabolism in Rosa hybrida
Source: Nat Commun. 2023 Nov 4;14:7106. doi: 10.1038/s41467-023-42914-y (PMC10625627; doi:10.1038/s41467-023-42914-y)
Supplement: Supplementary file 9 — Supplementary Data 6 [file 41467_2023_42914_MOESM9_ESM.xlsx]

## Sheet: Sheet1
Supplementary Data 6. List of primers used.
Name	Sequence
STTM159-F	TTTGGATTGAACTAGGGAGCTCTAGTTGTTGTTGTTATGGTCTAATTTAAATATGGTCTAAAGAAGAAGAATTTTGGATTGAACTAGGGAGCTCTA
STTM159-R	TAGAGCTCCCTAGTTCAATCCAAAATTCTTCTTCTTTAGACCATATTTAAATTAGACCATAACAACAACAACTAGAGCTCCCTAGTTCAATCCAAA
For TRV vector construction
TRV-F	TGGGAGATGATACGCTGTT
TRV-R	CCTAAAACTTCAGACACG
STTM159-TRV-EcoR I-F	CTGTGAGTAAGGTTACCGAATTCTTTGGATTGAACTAGGGAGCTC
STTM159-TRV-Kpn I-R	CTCGAGACGCGTGAGCTCGGTACCTAGAGCTCCCTAGTTCAATCC
RhCKX6-TRV-Xba I-F	AGTAAGGTTACCGAATTCTCTAGAACCCTCCACTTCCTTTGCAC
RhCKX6-TRV-Sma I-R	CGTAGTTTAATGTCTTCGGGACATGCCCGGGACGAGGACCAATATCCCA
RhMYB73-TRV-EcoR I-F	CTGTGAGTAAGGTTACCGAATTCGAGCTGTTGGAGCTGATGC
RhMYB73-TRV-Kpn I-R	CTCGAGACGCGTGAGCTCGGTACCCTTGATCATCGTCATCTCTCTCAT
For RT analysis
5S-rRNA-RT	TTGTGACACCCAGGCAGACGTGCCCTCG
miR159-RT	GTCGTATCCAGTGCAGGGTCCGAGGTATTCGCACTGGATACGACTAGAGC
miR319-RT	GTCGTATCCAGTGCAGGGTCCGAGGTATTCGCACTGGATACGACGGAGCT
For RT-qPCR analysis
RhUBI2-qPCR-F	GCCCTGGTGCGTTCCCAACTG
RhUBI2-qPCR-R	CCTGCGTGTCTGTCCGCATTG
pre-miRNA159-qPCR-F	GGAGCTCCTTGAAGTCCAATAGAAG
pre-miRNA159-qPCR-R	AGAGCTCCCTTCAATCCAAAACAT
5S-rRNA-qPCR-F	CGGCAACGGATATCTCGG
5S-rRNA-qPCR-R	TGTGACACCCAGGCAGACG
miR159-qPCR-F	TCGGCAGGTTTGGATTGAAGG
miR159-qPCR-R	AGTGCAGGGTCCGAGGTATT
miR319-qPCR-F	TCGGCAGGATTGGACTGAAGGG
miR319-qPCR-R	ATTGGACTGAAGGGAGCTCC
RhCKX6-qPCR-F	TCTCATCACAGTCGCCATCT
RhCKX6-qPCR-R	TGGAGGGCTGGTGTTTTTCC
RhCKX1-qPCR-F	CATTTTGGCTCTCGATGGAA
RhCKX1-qPCR-R	CTGTGAGGCACTCTGTGTGG
RhCKX5-qPCR-F	GATCCCCGGCAGATTTTAGC
RhCKX5-qPCR-R	ACATCCCTCCCTAAGTTTGCT
RhMYB73-qPCR-F	GGAGGGGTTGGAGCAGAGTG
RhMYB73-qPCR-R	CCAGCCCCAGTTTTCCTTTTTAC
RhTPL-qPCR-F	GTGTGCCTCCACCTGTTG
RhTPL-qPCR-R	CTGGGCCAGCAAGCC
RhCKX6-qPCR-P1-F	GGCCACTCACTCCAGGGTC
RhCKX6-qPCR-P1-R	CTCACCACCAGAGACATCTGC
RhCKX6-qPCR-P2-F	GATCAGGAGCATCTAATATCTGGCG
RhCKX6-qPCR-P2-R	CTAGGCAGAATAGAGTTCTTCCATCTG
RhCKX6-qPCR-P3-F	TCTCATCACAGTCGCCATCT
RhCKX6-qPCR-P3-R	TGGAGGGCTGGTGTTTTTCC
RhTCP2-qPCR-F	ACCCCACCTGAACTACTCTTCTC
RhTCP2-qPCR-F	GATGAACAAAAACCCAAGTTCTG
RhTCP4-qPCR-F	CCAATTCTACGATGTTCAAGACC
RhTCP4-qPCR-F	TGGAACTTCTCCTTGTGTAGCAT
RhTCP4-X1-qPCR-F	TCTGTTCAGACGACATCTTCTCC
RhTCP4-X1-qPCR-F	CAGAAAATTCGAGCTGTTCTGAT
RhMYB33-qPCR-F	CCACTAGAGGATATGGACGATGA
RhMYB33-qPCR-R	GATGCATATGTCGATGTGTTTTG
RhMYB70-qPCR-F	CTGACTCTGTCGTTACCTGGA
RhMYB70-qPCR-R	ACCTCCTTCCTAATCATCTCCTG
RhMYB77-qPCR-F	CGATTGAGGTGATGATGATGGGT
RhMYB77-qPCR-R	AGCTGACGTAATCCCTAACTTCC
RhARR3-qPCR-F	TTCCGAAGAAGCTCACGTCC
RhARR3-qPCR-R	AGGTGCTCTTCTCCTCGTCT
RhARR8-qPCR-F	AAGCTCGGAGGTTAAGCAGG
RhARR8-qPCR-R	ATCAAACGGCAGTGGTGATG
RhARR9-qPCR-F	TGTGTGGACTCTGGGGATGA
RhARR9-qPCR-R	CCCGGGCATACAGTAGTCTG
RhHDA19-qPCR-F	CTCTCTCTTGTTGGCTTCTCTCC
RhHDA19-qPCR-R	GTAGAAGTAGCTCACTTTGCGC
For Subcellular localization
pSuper-F	GCCATTTCGCCTTTTCAG
pSuper-R	TGATAATCATCGCAAGACCG
RhMYB73-Super-C-GFP-Xba I-F	AAAGCTTCTGCAGGGGCCCGGGATGGCTGTGAATCGCAAGG
RhMYB73-Super-C-GFP-Kpn I-R	CTCGCCCTTGCTCACCATGGTACCCTCAATCCTGCTGATCCC
For Fluorescence detection
pSupe1300-pre-Rh159-F	TCTCGATACACCAAATCGACTCTAGAAAGCTTGCTCCTTGAAGTC
pSupe1300-preRh159-R	GATCGGGGAAATTCGAGCTCGGTACCAGAGCTCCCTTCAATCCAAAC
pSupe1300-pre-Fv159a-F	TCTCGATACACCAAATCGACTCTAGAAGCTAGGGTTATGGAGTGGAGC
pSupe1300-pre-Fv159a-R	GATCGGGGAAATTCGAGCTCGGTACCAGCCAAGGTGTAGAGCTCCCTTCA
pSupe1300-pre-At159b-F	TCTCGATACACCAAATCGACTCTAGAGGTTAAGGATTGGAGCTCCTTGAA
pSupe1300-pre-At159b-R	GATCGGGGAAATTCGAGCTCGGTACCGGGGAAATTCGAGCTCGAGAGGTGT
pSupe1300-pre-Md159b-F	CTCGATACACCAAATCGACTCTAGAGGAAGAGCTCCTTGAAGTTCA
pSupe1300-pre-Md159b-R	GATCGGGGAAATTCGAGCTCGGTACCGAGAGATGAAGAGCTCCCTTCAATC
pSupe-RhCKX6-sensor-F	CACCAAATCGACTCTAGTCTAGAAGATCATCTTTCAATCCAAA
pSupe-RhCKX6-sensor-R	TCGCCCTTGCTCACCATGGTACCTTTGGATTGAAAGATGATCT
pSupe-RhCKX6-msensor-F	ACACCAAATCGACTCTAGTCTAGACGTAGCAGTTTTAACCCGAA
pSupe-RhCKX6-msensor-R	TCGCCCTTGCTCACCATGGTACCTTCGGGTTAAAACTGCTACG
pSupe-AtCKX5-sensor-F	AATCGACTCTAGTCTAGAGAGTGTACCCTTGGATCTAAAGGTACCATGGTGAGCAAGGGCG
pSupe-AtCKX5-sensor-R	TCGCCCTTGCTCACCATGGTACCTTTAGATCCAAGGGTACACTCTCTAGACTAGAGTCGATT
pSupe-FvCKX6-sensor-F	ATCGACTCTAGTCTAGAGAGATCATCTTTCAGTCCAAAGGTACCATGGTGAGCAAGGGCG
pSupe-FvCKX6-sensor-R	TCGCCCTTGCTCACCATGGTACCTTTGGACTGAAAGATGATCTCTCTAGACTAGAGTCGATT
pSupe-MdCKX6-sensor-F	ATCGACTCTAGTCTAGAGAGATCATCCTTTAATTCAAAGGTACCATGGTGAGCAAGGGCGA
pSupe-MdCKX6-sensor-R	TCGCCCTTGCTCACCATGGTACCTTTGAATTAAAGGATGATCTCTCTAGACTAGAGTCGATT
pSupe-CKX-msensor-F	AATCGACTCTAGTCTAGAGCATTACATAGCAAGCAGCTCGGTACCATGGTGAGCAAGGGCG
pSupe-CKX-msensor-R	TCGCCCTTGCTCACCATGGTACCGAGCTGCTTGCTATGTAATGCTCTAGACTAGAGTCGATT
For 5’RLM-RACE assay
5' RACE Adapter	GCUGAUGGCGAUGAAUGAACACUGCGUUUGCUGGCUUUGAUGAAA
3' RACE Adapter	GCGAGCACAGAATTAATACGACTCACTATAGGT
5' RACE Outer Primer	GCTGATGGCGATGAATGAACACTG
5' RACE Inner Primer	CGCGGATCCGAACACTGCGTTTGCTGGCTTTGATG
5' RACE Outer Control Primer	GATCACCAATCCATTGCCGACTAT
5' RACE Inner Control Primer	GAAGTAGATGGTGGGCAGGAAGAT
5' PCR Control Primer	GCAGCAGGTAGCAGTGAC
M13-F	TGTAAAACGACGGCCAGT
FvCKX6-gs-F	CTAGCCAGTTCAAGTCAGATGGA
FvCKX6-inner-R	GAGGATAGGGCCGTTGCTT
FvCKX6-outer-R	ACCATCAGTTCCAGTCGAAGAG
For In-Situ Hybridization
5'-RhCKX6-Sp6	GATTTAGGTGACACTATAGAATGCTCCCTCCACTTCCTTTGCACTTC
5'-RhCKX6-T7	TGTAATACGACTCACTATAGGGAGTGGCTATGTCCGAAACCG
3'-RhCKX6-Sp6	GATTTAGGTGACACTATAGAATGCTGGCAATACTTGCTCCAGGACAAA
3'-RhCKX6-T7	TGTAATACGACTCACTATAGGGGGATTCAAGAAATATAAAATCAGC
5'-RhARR3-Sp6	GATTTAGGTGACACTATAGAATGCTTGTGACGGAGACAGATAGACAT
5'-RhARR3-T7	TGTAATACGACTCACTATAGGGAGAGGAGATTCTGAGCAAGCG
For GUS staining
MIR159pro-P1-GUS-Hind III-F	GTTGGGCCCGGCGCGCCAAGCTTTTCAAAAAGGTGAGCTAGCTT
MIR159pro-P1-GUS-EcoR I-R	GTGGACTCCTCTTAGAATTCTACTGTGCAACACTGTAAAAC
MIR159pro-P2-GUS-Hind III-F	GTTGGGCCCGGCGCGCCAAGCTTTTTACAGTGTTGCACAGTATTAAAATTG
MIR159pro-P2-GUS-EcoR I-R	GTGGACTCCTCTTAGAATTCATAACAAACAAGTAGTAATGGTGGG
MIR159pro-P3-GUS-Hind III-F	GTTGGGCCCGGCGCGCCAAGCTTTCCCCACCATTACTACTTGTT
MIR159pro-P3-GUS-EcoR I-R	GTGGACTCCTCTTAGAATTCACTTCATAACCCTAGCTAAAAC
For Yeast one-hybrid assay
pAbAi-F	GTTCCTTATATGTAGCTTTCGACAT
pAbAi-R	GGTGCGGGATTAGTAATGAACAC
MIR159pro-P2-pAbAi-Hind III-F	AAAAAAATGATGAATTGAAAAGCTTTTTACAGTGTTGCACAGTATTAAAAT
MIR159pro-P2-pAbAi-Sal I-R	ACAGAGCACATGCCTCGAGGTCGACATAACAAACAAGTAGTAATGGTGGG
RhMYB73-AD-EcoR I-F	ATGGCCATGGAGGCCAGTGAATTCATGGCTGTGAATCGCAAG
RhMYB73-AD-Xho I-R	TCTACGATTCATCTGCAGCTCGAGTCACTCAATCCTGCTGATCC
RchiOBHmChr3g0478641-AD-EcoR I-F	ATGGCCATGGAGGCCAGTGAATTCATGATGAGTGGTTGCAAGAGAACG
RchiOBHmChr3g0478641-AD-Xho I-R	TCTACGATTCATCTGCAGCTCGAGTTATACTGAGCAACAGAGCTTTGAA
RchiOBHmChr2g0132241-AD-EcoR I-F	ATGGCCATGGAGGCCAGTGAATTCATGGCATCCAAAACCCAAGTTG
RchiOBHmChr2g0132241-AD-Xho I-R	TCTACGATTCATCTGCAGCTCGAGTTATGAGGGTACATTGAAGTGAAAGAGC
RchiOBHmChr2g0170521-AD-EcoR I-F	ATGGCCATGGAGGCCAGTGAATTCATGACTCTTTTGGCCTTCCTCC
RchiOBHmChr2g0170521-AD-Xho I-R	TCTACGATTCATCTGCAGCTCGAGCTAAGGGCACTTGGATCTGTTGC
For Dual-luciferase report assay
LUC-F	TTCCATTCGCCATTCAGGC
LUC-R	GCGGTTCCATCTTCCAGC
SK-F	GACGCACAATCCCACTATCC
SK-R	GATTTGTAGAGAGAGACTG
MIR159pro-LUC-Kpn I-F	CACTATAGGGCGAATTGGGTACCTATATTATAGATATGTTTTATAGTGTTGCAC
MIR159pro-LUC-BamH I-R	CGGCCGCTCTAGAACTAGTGGATCCTCCACTTCATAACCCTAGCTAAAAC
RhMYB73-SK-BamH I-F	GCGGCCGCTCTAGAACTAGTGGATCCATGGCTGTGAATCGCAAGG
RhMYB73-SK-Kpn I-R	GATTTCAGCGTACCGAATTGGTACCTCACTCAATCCTGCTGATCCC
RhHDA19-SK-BamH I-F	GCCGCTCTAGAACTAGTGGATCCATGGACACCGGCGGCAACTCGCTGG
RhHDA19-SK-Kpn I-R	TGGTGATTTCAGCGTACCGAATTCTCTTCTTGCTGCAATAGGTCTGTC
RhTPL-SK-BamH I-F	GCCGCTCTAGAACTAGTGGATCCATGTCTTCCCTCAGTAGGGAGCT
RhTPL-SK-Kpn I-R	CTGGTGATTTCAGCGTACCGAATTTCTCTGAGCTTGATCAGAACTTG
For EMSA and IP-MS assays
MIR159-probe-mBiotin-F	ATTATAGAGTAGAAAAAAAAAAACCCAAGACTTTCTTTGC
MIR159-probe-mBiotin-R	GCAAAGAAAGTCTTGGGTTTTTTTTTTTCTACTCTATAAT
MIR159-probe-Biotin-F	ATTATAGAGTAGAGAGGGCGGTTCCCAAGACTTTCTTTGC
MIR159-probe-Biotin-R	GCAAAGAAAGTCTTGGGAACCGCCCTCTCTACTCTATAAT
MIR159-probe-Cold-F	ATTATAGAGTAGAGAGGGCGGTTCCCAAGACTTTCTTTGC
MIR159-probe-Cold-R	GCAAAGAAAGTCTTGGGAACCGCCCTCTCTACTCTATAAT
RhMYB73-pGEX-4T-2-EcoR I-F	GTTCCGCGTGGATCCCCGGAATTCATGGCTGTGAATCGCAAGG
RhMYB73-pGEX-4T-2-Xho I-R	TCAGTCACGATGCGGCCGCTCGAGTCACTCAATCCTGCTGATCCC
For Yeast two-hybrid assay
RhTPL-AD-Nde I-F	ATGGCCATGGAGGCCAGTGAATTCATGTCTTCCCTCAGTAGGGA
RhTPL-AD-Xho I-R	CTACGATTCATCTGCAGCTCGAGTCATCTCTGAGCTTGATCAGAAC
RhMYB73-BD-EcoR I-F	ATGGCCATGGAGGCCGAATTCATGGCTGTGAATCGCAAGG
RhMYB73-BD-BamH I-R	CCGCTGCAGGTCGACGGATCCTCACTCAATCCTGCTGATCCC
RhMYB73-mEAR-BD-EcoR I-F	CCTCCGACGTCGGCTTCCGCTTCGCTCCCTGGTGTCGACT
RhMYB73--mEAR-BD-BamH I-R	AGTCGACACCAGGGAGCGAAGCGGAAGCCGACGTCGGAGG
For BiFC assay
RhHDA19-pSPYNE(R)173-BamH I-F	TGGAGAGAACACGGGGGACTCTAGAATGGACACCGGCGGC
RhHDA19-pSPYNE(R)173-Kpn I-R	CGACAGTACTATCGATGGATCCCATCTGATCTGCAGGCTTATTC
RhMYB73-pSPYNE(R)173-BamH I-F	TGGGCCCAGGCCTACTAGTGGATCCATGGCTGTGAATCGCAAG
RhMYB73-pSPYNE(R)173-Kpn I-R	CGAGCTCCTACCCGGGAGCGGTACCCTCAATCCTGCTGATCCCA
RhMYB73-pSPYCE(M)-Xba I-F	TGGAGAGAACACGGGGGACTCTAGAATGGCTGTGAATCGCAAG
RhMYB73-pSPYCE(M)-BamH I-R	GGTCGACAGTACTATCGATGGATCCCTCAATCCTGCTGATCCC
RhTPL-pSPYCE(M)-Xba I-F	GAGAGAACACGGGGGACTCTAGAATGTCTTCCCTCAGTAGGGA
RhTPL-pSPYCE(M)-BamH I-R	GTCGACAGTACTATCGATGGATCCTCTCTGAGCTTGATCAGAACTTG
RhHDA6-pSPYCE(M)-Xba I-F	GGGCCCAGGCCTACTAGTGGATCCATGGACTCAAGCGGAGCTTCGC
RhHDA6-pSPYCE(M)-BamH I-R	GAGCTCCTACCCGGGAGCGGTACCCTAACAACACGGAGGATGATC
For Co-IP assay
RhHDA19-35S-C-GFP-Xba I-F	AGCTTCTGCAGGGGCCCGGGATGGACACCGGCGGCAACT
RhHDA19-35S-C-GFP-Kpn I-R	CCTCGCCCTTGCTCACCATGGTACCCATCTGATCTGCAGGCTTATTC
RhTPL-35S-C-FLAG-Xba I-F	TCATTTGGAGAGGACATCTAGAATGTCTTCCCTCAGTAGGGA
RhTPL-35S-C-FLAG-Kpn I-R	TGGTCTTTGTAGTCCATGGTACCTCATCTCTGAGCTTGATCAGAAC
RhMYB73-35S-C-GFP-Xba I-F	AAAGCTTCTGCAGGGGCCCGGGATGGCTGTGAATCGCAAGG
RhMYB73-35S-C-GFP-Kpn I-R	CTCGCCCTTGCTCACCATGGTACCCTCAATCCTGCTGATCCC
For ChIP-qPCR assay
MIR159pro-ChIP-P1-F	ACTTTAACGGTTCTCAAGTCGGATAG
MIR159pro-ChIP-P1-R	GAAATTGAAAAAAAGCTTGCTCACCC
MIR159pro-ChIP-P2-F	CAGTGTTGCACAGTATTAAAATTGAAAG
MIR159pro-ChIP-P2-R	ACAGCAATTTAAATACCGGACTTGAG
MIR159pro-ChIP-P3-F	GGTGGTCTTCATTATCATCGTGTATC
MIR159pro-ChIP-P3-R	CAAAGAAAGTCTTGGGAACCGC
MIR159pro-ChIP-P4-F	CCACATCCCCACCATTACTACT
MIR159pro-ChIP-P4-R	GTGAAGAGCAAGTTTGGCTTTTGG
MIR159pro-ChIP-P5-F	GGCTTTGGCTTTTGAAGATTTAGATAAGA
MIR159pro-ChIP-P5-R	CCACCAAACCCTAAAGATAGAACC
MIR159pro-ChIP-P6-F	GGTAGGTTTAGTTTTGGCGTTTCC
MIR159pro-ChIP-P6-R	AACACTAACACCAGTACATTAGATCG
