# Supplementary material for: Petal size is controlled by the MYB73/TPL/HDA19-miR159-CKX6 module regulating cytokinin catabolism in Rosa hybrida
Source: Nat Commun. 2023 Nov 4;14:7106. doi: 10.1038/s41467-023-42914-y (PMC10625627; doi:10.1038/s41467-023-42914-y)
Supplement: Supplementary file 10 — Supplementary Data 7 [file 41467_2023_42914_MOESM10_ESM.xlsx]

## Sheet: Sheet1
Supplementary Data 7. List of genes used.
Species	Gene name	Gene ID	Description
Rosa hybrida	MIR159	RchiOBHmChr7g0178861
	RhCKX6	RchiOBHmChr1g0319331	Cytokinin dehydrogenase 6
	RhCKX1	RchiOBHmChr3g0483951	Cytokinin dehydrogenase 1
	RhCKX5	RchiOBHmChr6g0301781	Cytokinin dehydrogenase 5
	RhCKX2	RchiOBHmChr2g0093481	Cytokinin dehydrogenase 2
	RhCKX3	RchiOBHmChr2g0093491	Cytokinin dehydrogenase 3
	RhCKX7	RchiOBHmChr6g0311781	Putative cytokinin dehydrogenase 7
	RhTPL	RchiOBHmChr2g0134371	TOPLESS-related protein
	RhTCP2	RchiOBHmChr5g0014491	Transcription factor TCP family
	RhTCP4	RchiOBHmChr2g0128901	Transcription factor TCP family
	RhTCP4-X1	RchiOBHmChr5g0031541	Transcription factor TCP family
	RhMYB73	RchiOBHmChr2g0106671	Transcription factor MYB-HB-like family
	RhMYB70	RchiOBHmChr6g0255341	Transcription factor MYB-HB-like family
	RhMYB77	RchiOBHmChr6g0307001	Transcription factor MYB-HB-like family
	RhMYB33	RchiOBHmChr1g0329681	Transcription factor MYB-HB-like family
	RhMYB65	RchiOBHmChr2g0159111	Transcription factor MYB-HB-like family
	RhMYB101	RchiOBHmChr5g0040211	Transcription factor MYB-HB-like family
	RhARR3	RchiOBHmChr4g0444831	Response regulator and transcription factor RR-A-type family ARR3
	RhARR8	RchiOBHmChr2g0125351	Response regulator and transcription factor RR-A-type family ARR8
	RhARR9	RchiOBHmChr6g0296091	Response regulator and transcription factor RR-A-type family ARR9
	RhHDA6	RchiOBHmChr7g0192801	Histone deacetylase 6
	RhHDT2	RchiOBHmChr5g0055321	Histone deacetylase 2
	RhHDA19	RchiOBHmChr6g0281731	Histone deacetylase 19
	RhHDA8	RchiOBHmChr5g0048241	Histone deacetylase 8
	RhHDA9	RchiOBHmChr7g0218461	Histone deacetylase 9
	RhHDA5	RchiOBHmChr7g0183031	Histone deacetylase 5
	RhHDA18	RchiOBHmChr6g0298931	Histone deacetylase 18
	RhHDA6-1	RchiOBHmChr3g0484871	Histone deacetylase
	RhHDT2-like	RchiOBHmChr6g0247751	Histone deacetylase
	RhHDT1-like	RchiOBHmChr3g0472041	Histone deacetylase
Arabidopsis thaliana	ath-MIR159a	MI0000189
	ath-MIR159b	MI0000218
	ath-MIR159c	MI0001085
	AtCKX4	At4g29740	Cytokinin dehydrogenase 4
	AtCKX2	At2g19500	Cytokinin dehydrogenase 2
	AtCKX3	At5g56970	Cytokinin dehydrogenase 3
	AtCKX7	At5g21482	Cytokinin dehydrogenase 7
	AtCKX5	At1g75450	Cytokinin dehydrogenase 5
	AtCKX6	At3g63440	Cytokinin dehydrogenase 6
	AtCKX1	At2g41510	Cytokinin dehydrogenase 1
	AtMYB70	At2g23290	Member of the R2R3 factor gene family
	AtMYB81	At1g26960	Member of the R2R3 factor gene family
	AtMYB78	At5g49620	Member of the R2R3 factor gene family
	AtMYB79	At4g13480	Member of the R2R3 factor gene family
	AtMYB71	At3g24310	Member of the R2R3 factor gene family
	AtMYB73	At4g37260	Member of the R2R3 factor gene family
	AtMYB77	At3g50060	Member of the R2R3 factor gene family
	AtMYB83	At1g08500	Member of the R2R3 factor gene family
	AtMYB90	At1g66390	Member of the R2R3 factor gene family
	AtMYB75	At1g56650	Member of the R2R3 factor gene family
	AtMYB84	At3g49690	Member of the R2R3 factor gene family
	AtMYB80	At5g56110	Member of the R2R3 factor gene family
	AtMYB72	At1g56160	Member of the R2R3 factor gene family
	AtMYB67	At3g12720	Member of the R2R3 factor gene family
	AtMYB74	At4g05100	Member of the R2R3 factor gene family
	AtMYB76	At5g07700	Member of the R2R3 factor gene family
	AtMYB85	At4g22680	Member of the R2R3 factor gene family
	AtHDA4	At5g22650	Encodes a histone deacetylases
	AtHD2C	At5g03740	Encodes a HD2-type histone deacetylase HDAC
	AtHDA3	At3g44750	Encodes a histone deacetylase
	AtHDA13	At2g27840	Encodes a HD2-type histone deacetylase HDAC
	AtHD-like	At5g61050	Encodes a histone deacetylase-related / HD-like protein
	AtHDA7	At5g35600	Encodes a histone deacetylase
	AtHDA19	At4g38130	Encodes a histone deacetylase
	AtHDA9	At3g44680	Encodes a histone deacetylase
	AtHDA10	At3g44660	Encodes a histone deacetylase
	AtHDA17	At5g63110	Encodes a RPD3-like histone deacetylase
	AtSRT1	At5g55760	Encodes SRT1, a member of the SIR2 (sirtuin) family HDAC (histone deacetylase)
	AtSRT2	At5g09230	Encodes SRT2, a member of the SIR2 (sirtuin) family HDAC (histone deacetylase)
	AtFLD	At3g10390	Encodes a plant homolog of a SWIRM domain containing protein found in histone deacetylase complexes in mammals
	AtCV	At2g25625	Encodes a histone deacetylase-like protein
	AtHD-like	At2g14825	Encodes a histone deacetylase-like protein
	AtHDA2	At5g36040	Encodes a histone deacetylase
	AtHDA8	At1g08460	Encodes a histone deacetylase
	AtHDA14	At4g33470	Encodes a histone deacetylase
	AtHDA15	At3g18520	Encodes a histone deacetylase
	AtHDA5	At5g61060	Encodes a histone deacetylase
	AtHDA18	At5g61070	Encodes a RPD3-like histone deacetylase
	AtTPR3	At5g27030	TOPLESS family member involved in the negative regulation of SNC1-dependent phenotypes
	AtTPR2	At3g16830	TOPLESS family member which directly binds the N-terminal domain of SNC1 and interacts with TPR1
	AtTPR4	At3g15880	TOPLESS family protein
	AtTPR1	At1g80490	Encodes a protein with a Lissen-cephaly type-1-like homology (LisH) domainat the N terminus,a C-terminal to LisH (CTLH) domain, and 12 WD (tryptophan-aspartic acid)-40 repeats at the C terminus
	AtTPL	At1g15750	Encodes a protein with several WD40 repeats at the C-terminus and predicted protein-protein interaction domains at the N-terminus.
Fragaria vesca	fve-MIR159	MIMAT0044488
	FvMYB73	FvH4_7g24730.1	Transcription factor MYB73
	FvCKX6	FvH4_7g02150.1	Cytokinin dehydrogenase 6
Cucumis sativus	CsMYB73	Csa_005821	Transcription factor MYB73
Glycine max	GmMYB73	GLYMA_14g058100v4	Transcription factor MYB73
Malus domestica	mdm-MIR159a	MI0023002
	mdm-MIR159b	MI0023003
	mdm-MIR159c	MI0023157
	mdm-MIR159d	MI0035594
	mdm-MIR159e	MI0035595
	MdMYB73	MD01g1155100	Transcription factor MYB73-like
Populus trichocarpa	PtMYB73	POPTR_009g096000v4	Transcription factor MYB73
Zea mays	ZmTPR	Zm00001d047897	Protein TPR3
Oryza sativa Japonica Group	osa-MIR159a	MI0001092
	osa-MIR159b	MI0001093
	osa-MIR159c	MI0001094
	osa-MIR159d	MI0001095
	osa-MIR159e	MI0001096
	osa-MIR159f	MI0001097
	OsTPR3	OSNPB_030254700	Protein TPR3
Medicago truncatula	MtTPL	MtrunA17_Chr4g0003011	TOPLESS-related protein 1
Solanum lycopersicum	SlTPL	Solyc03g117360	TOPLESS protein
Citrus sinensis	csi-MIR159a	MI0016702
	csi-MIR159b	MI0039621
	csi-MIR159c	MI0039622
	csi-MIR159d	MI0016693
