# Supplementary material for: Petal size is controlled by the MYB73/TPL/HDA19-miR159-CKX6 module regulating cytokinin catabolism in Rosa hybrida
Source: Nat Commun. 2023 Nov 4;14:7106. doi: 10.1038/s41467-023-42914-y (PMC10625627; doi:10.1038/s41467-023-42914-y)
Supplement: Supplementary file 12 — Source Data [file 41467_2023_42914_MOESM12_ESM.xls]

## Sheet: Fig. 1
Source Data Fig. 1
Fig. 1a Uncropped images of immunoblots
Fig. 1b Relative expression levels
	TRV	0.866139	1.03613	1.14806	0.94967		p value
	TRV-STTM159	0.308368	0.23981	0.390724	0.445879		0.000130461
Fig. 1c Period of different stage of flower opening (d)
															p value
	TRV	S0-S2	5	6	6	4	5	5	5	4	6	5			0.000144127
		S2-S5	2	2	2	1	2	2	2	2	2	2			0.0886443
	TRV-STTM159	S0-S2	3	4	2	3	3	4	3	3	4	5
		S2-S5	2	2	2	3	2	2	2	2	3	2
Fig. 1e Petal size
	TRV2	8.938	8.694	9.213		p value
	TRV2-STTM159	7.576	7.006	6.019		0.0121928
Fig. 1f Cell number on the adaxial epidermis
		TRV2				TRV2-STTM159			p value
	1d	2.4499	2.0911	2.2495	2.8862	2.3636	1.967		0.645032
	2d
	3d	4.3566	4.8099	5.1362	4.2202	3.9653	4.5324		0.1315
	4d
	5d	6.8657	7.6286	7.3331	6.3397	7.4037	6.3125		0.23465
	6d				8.9545	6.9462	8.8279
	7d	10.8249	9.9848	11.8305
Fig. 1g Cell number on the abaxial epidermis
		TRV2				TRV2-STTM159			p value
	1d	0.7316	0.6453	0.6218	0.659481	0.475259	0.584792		0.214043
	2d
	3d	1.2526	1.3282	1.3996	1.18366	1.12244	0.94051		0.0442909
	4d
	5d	1.70861	1.8835	1.8247	1.53286	1.41604	1.61537		0.0213217
	6d				1.60537	1.55115	1.66895
	7d	2.0786	1.9219	2.10143

## Sheet: Fig. 2
Source Data Fig. 2
Fig. 2e Relative miR159 abundance
	1d	0.839292	1.22082	0.939908
	3d	0.539064	0.486418	0.467955
	5d	0.191586	0.181563	0.125639
	7d	0.031241	0.061188	0.022634
	ANOVA Tables (Sum Sq = Sum of squares; df = degrees of freedom; Mean Sq = Mean Squares
		Sum Sq	df	Mean Sq	F-value	p-value
	Model	1.657	3	0.552	52.44	＜0.0001
	Error	0.084	8	0.011
	Total	1.741	11
	Tukey’s multiple comparisons test (p values in the upper triangle, and the mean differences in the lower triangle)
	No.	Mean	1d	3d	5d	7d
	1d	1		0.001	＜0.0001	＜0.0001
	3d	0.4978	0.50219		0.018	0.003
	5d	0.1663	0.83374	0.33155		0.467
	7d	0.0384	0.96165	0.45946	0.12791
Fig. 2f Relative expression levels
	1d	0.861216	0.507604	1.63118
	3d	19.1064	14.3726	13.0608
	5d	206.891	196.853	267.319
	7d	199.448	221.407	168.507
	ANOVA Tables (Sum Sq = Sum of squares; df = degrees of freedom; Mean Sq = Mean Squares
		Sum Sq	df	Mean Sq	F-value	p-value
	Model	123616	3	41205.2	75.965	＜0.0001
	Error	4339.39	8	542.424
	Total	127955	11
	Tukey’s multiple comparisons test (p values in the upper triangle, and the mean differences in the lower triangle)
	No.	Mean	1d	3d	5d	7d
	1d	1		0.869	＜0.0001	＜0.0001
	3d	15.5133	14.5133		＜0.0001	＜0.0001
	5d	223.688	222.688	208.175		0.516
	7d	196.454	195.454	180.941	27.2338
Fig. 2g Relative expression levels
		TRV			TRV-STTM159				p value
	1 d	0.701995	1.44121	0.959553	2.41267	1.64016	2.11523		0.0307425
	3 d	19.8365	22.8304	24.9615	53.6891	80.3553	68.571		0.00460264
	5 d	252.735	175.164	190.52	354.035	242.265	201.472		0.309442

## Sheet: Fig. 3
Source Data Fig. 3
Fig. 3c Relative fluorescence intensity
						p value
	Super + Superpro:RhCKX6-sensor-GFP	0.946811	1.07566	0.977532
	Superpro:pre-MIR159 +Superpro:RhCKX6-sensor-GFP	0.25654	0.399144	0.267776		0.000323353
	Super + Superpro:RhCKX6m-sensor-GFP	0.688607	0.632968	0.692527
	Superpro:pre-MIR159 + Superpro:RhCKX6m-sensor-GFP	0.72233	0.62346	0.59836		0.61201
Fig. 3c Uncropped images of immunoblots

## Sheet: Fig. 4
Source Data Fig. 4
Fig. 4b Relative expression levels
							p value
	TRV2	0.867169	0.9832	1.1745	0.975115		0.000233819
	TRV2-RhCKX6	0.244151	0.461494	0.22099	0.387788
Fig. 4c Period of different stage of flower opening (d)
														p value
	TRV	S0-S2	5	4	4	5	4	4	5	6	4	6		0.00208678
		S2-S5	2	2	3	2	2	2	2	3	2	2		0.062383
	TRV-STTM159	S0-S2	6	5	5	7	8	6	7	6	5	7
		S2-S5	2	2	3	2	3	3	2	3	3	4
Fig. 4d Petal size
						p value
	TRV	9.171	8.839	9.252		0.00295196
	TRV-RhCKX6	12.761	13.693	11.782
Fig. 4e Cell number on the adaxial epidermis
		TRV			TRV-RhCKX6				p value
	1 d	2.6321	2.1658	1.8095	1.7803	2.5858	2.6531		0.727992
	2 d
	3 d	4.5566	3.8099	4.1362	5.2449	5.2429	6.0313		0.016993
	4 d
	5 d	6.8657	8.6286	7.3331	9.0056	9.5672	10.179		0.0344891
	6 d
	7 d	9.8249	10.9848	10.8305	13.691	13.4402	12.7553		0.00390153
	8 d
	9 d
	10 d				15.7962	16.4682	14.915
Fig. 4f Cell number on the abaxial epidermis
		TRV			TRV-RhCKX6				p value
	1 d	0.6316	0.7645	0.6218	0.7911	0.611	0.8621		0.402517
	2 d
	3 d	1.2526	1.4974	1.3996	1.5414	1.6417	1.6775		0.0445166
	4 d
	5 d	1.9033	1.8485	2.0166	2.3805	2.301	2.1798		0.0088985
	6 d
	7 d	2.0184	2.2381	2.1238	2.5817	2.4141	2.5376		0.00895306
	8 d
	9 d
	10 d				2.6208	2.7915	2.6509

## Sheet: Fig. 5
Source Data Fig. 5
Fig. 5a iP content (ng/g)
	TRV	0.00982	0.00636	0.00514		p value
	TRV-RhCKX6	0.0165	0.0244	0.0344		0.0284744
Fig. 5b tZ content (ng/g)
	TRV	0.00964	0.00698	0.00987		p value
	TRV-RhCKX6	0.02899	0.02768	0.0402		0.00453476
Fig. 5c cZR content (ng/g)
	TRV	2.00594	0.52157	1.85047		p value
	TRV-RhCKX6	2.40466	2.33692	2.62007		0.106306
Fig. 5d tZR content (ng/g)
	TRV	0.15454	0.1227	0.16		p value
	TRV-RhCKX6	0.21881	0.14081	0.14242		0.487009
Fig. 5e Relative expression levels
	TRV2	0.879949	1.01276	1.10729		p value
	TRV2-STTM159	2.78165	3.56456	3.04181		0.000883827
Fig. 5f iP content (ng/g)
	TRV2	0.0344	0.04865	0.02161		p value
	TRV2-STTM159	0.00946	0.004297	0.014824		0.0389257
Fig. 5g tZ content (ng/g)
	TRV2	0.20952	0.205	0.1851		p value
	TRV2-STTM159	0.03875	0.0606	0.08684		0.00095089

## Sheet: Fig. 6
Source Data Fig. 6
Fig. 6a Cytokinin contents (ng/g)
		1d			3d			5d
	tZ	0.29328	0.29172	0.25826	0.20952	0.205	0.20851	0.00464	0.00698	0.00987
	iP	0.12458	0.07923	0.09137	0.0344	0.04865	0.02161	0.01382	0.01336	0.01182
	tZR	0.96718	1.06668	0.56847	2.08616	2.25774	0.81351	0.80594	0.52157	1.85047
	cZR	0.10935	0.10292	0.12234	0.20127	0.22109	0.09963	0.15454	0.1227	0.16
	tZ								iP									tZR											cZR
	ANOVA Tables (Sum Sq = Sum of squares; df = degrees of freedom; Mean Sq = Mean Squares								ANOVA Tables (Sum Sq = Sum of squares; df = degrees of freedom; Mean Sq = Mean Squares									ANOVA Tables (Sum Sq = Sum of squares; df = degrees of freedom; Mean Sq = Mean Squares											ANOVA Tables (Sum Sq = Sum of squares; df = degrees of freedom; Mean Sq = Mean Squares
		Sum Sq	df	Mean Sq	F-value	p-value				Sum Sq	df	Mean Sq	F-value	p-value					Sum Sq	df	Mean Sq	F-value	p-value							Sum Sq	df	Mean Sq	F-value	p-value
	Model	0.121	2	0.06	447.997	＜0.0001			Model	0.012	2	0.006	24.083	0.001				Model	1.198	2	0.599	1.52	0.292						Model	0.006	2	0.003	1.854	0.236
	Error	0.001	6	0					Error	0.001	6	0						Error	2.363	6	0.394								Error	0.009	6	0.002
	Total	0.121	8						Total	0.013	8							Total	3.561	8									Total	0.015	8
	Tukey’s multiple comparisons test (p values in the upper triangle, and the mean differences in the lower triangle)								Tukey’s multiple comparisons test (p values in the upper triangle, and the mean differences in the lower triangle)									Tukey’s multiple comparisons test (p values in the upper triangle, and the mean differences in the lower triangle)											Tukey’s multiple comparisons test (p values in the upper triangle, and the mean differences in the lower triangle)
	No.	Mean	1d	3d	5d				No.	Mean	1d	3d	5d					No.	Mean	1d	3d	5d							No.	Mean	1d	3d	5d
	1d	0.2811		0.001	＜0.0001				1d	0.0984		0.006	0.001					1d	0.8674		0.2931	0.92654							1d	0.1115		0.213	0.574
	3d	0.2077	0.07341		＜0.0001				3d	0.0349	0.06351		0.276					3d	1.7191	0.85169		0.451381							3d	0.174	0.06246		0.677
	5d	0.0072	0.27392	0.20051					5d	0.013	0.08539	0.02189						5d	1.0593	0.191883	0.65981								5d	0.1457	0.03421	0.02825
Fig. 6b Period of different stage of flower opening (d)
														p value
	MOCK	S0-S2	6	5	4	5	5	4	6	4	5	5		1.96774e-05
		S2-S5	3	3	3	3	3	3	2	2	3	3		0.660056
	6-BA	S0-S2	8	6	7	7	9	6	8	6	7	8
		S2-S5	2	3	2	3	3	3	4	3	3	3
Fig. 6d Petal size
	MOCK	9.349	8.705	8.786		p value
	6-BA	13.424	14.326	12.326		0.00197133
Fig. 6e Cell number on the adaxial epidermis
		MOCK			6-BA				p value
	1 d	2.49556	2.26648	2.31091	2.65405	2.44841	2.54615		0.105083
	2 d
	3 d	2.90705	3.04721	3.62587	4.32477	5.97575	5.65964		0.0182285
	4 d
	5 d	4.32477	5.97575	5.65964	7.81138	6.36901	7.53331		0.046149
	6 d
	7 d	7.81138	6.36901	7.53331	9.41959	10.5235	10.1997		0.00694206
	8 d
	9 d	9.2375	10.2341	10.2081	14.5526	13.2169	12.9739		0.00334548
	10 d
	11 d				16.8392	16.047	15.0664
Fig. 6f Cell number on the abaxial epidermis
		MOCK			6-BA				p value
	1 d	0.663283	0.771502	0.72702	0.924489	0.753809	0.812674		0.136901
	2 d
	3 d	1.33402	1.3806	1.22459	1.56389	1.40485	1.57886		0.0487073
	4 d
	5 d	1.90128	1.89316	1.764	2.15106	2.02024	1.9964		0.0361802
	6 d
	7 d	2.10485	2.16389	2.01789	2.24024	2.40694	2.31246		0.0250811
	8 d
	9 d	2.27024	2.15385	2.21006	2.57024	2.48239	2.61006		0.00246068
	10 d
	11 d				2.59128	2.67886	2.55106

## Sheet: Fig. 7
Source Data Fig. 6
Fig. 7d Relative expression levels
	1d	1.06207	0.851092	1.0859
	3d	1.313	1.923	1.459
	5d	2.067	2.61535	1.974
	ANOVA Tables (Sum Sq = Sum of squares; df = degrees of freedom; Mean Sq = Mean Squares
		Sum Sq	df	Mean Sq	F-value	p-value
	Model	2.233	2	1.117	14.059	0.005
	Error	0.477	6	0.079
	Total	2.71	8
	Tukey’s multiple comparisons test (p values in the upper triangle, and the mean differences in the lower triangle)
	No.	Mean	1d	3d	5d
	1d	0.9997		0.108	0.004
	3d	1.565	0.565311		0.066
	5d	2.2188	1.2191	0.65378
Fig. 7e Relative value of LUC/REN
	pBD-VP16	1.04223	0.968478	0.99295	1.08248	0.913863
	pBD	0.067237	0.130616	0.070302	0.202151	0.084635
	pBD-MYB73	0.042386	0.041994	0.028264	0.002767	0.043129
	ANOVA Tables (Sum Sq = Sum of squares; df = degrees of freedom; Mean Sq = Mean Squares
		Sum Sq	df	Mean Sq	F-value	p-value
	Model	2.89	2	1.445	555.687	＜0.0001
	Error	0.031	12	0.003
	Total	2.922	14
	Tukey’s multiple comparisons test (p values in the upper triangle, and the mean differences in the lower triangle)
	No.	Mean	pBD-VP16	pBD	pBD-MYB73
	pBD-VP16	1		＜0.0001	＜0.0001
	pBD	0.111	0.88901		0.072
	pBD-MYB73	0.0317	0.96829	0.07928
Fig. 7f Relative value of LUC/REN
						p value
	pRhMIR159:LUC+SK	0.826281	1.05236	1.12207
	pRhMIR159:LUC+35S::RhMYB73	0.526302	0.574061	0.437651		0.00757219

## Sheet: Fig. 8
Source Data Fig. 8
Fig. 8b Period of different stage of flower opening (d)
														p value
	TRV	S0-S2	4	5	4	4	6	4	5	4	4	5		0.0094329
		S2-S5	2	3	2	2	2	2	3	3	2	3		1
	TRV-RhMYB73	S0-S2	7	5	7	5	6	4	5	6	5	6
		S2-S5	2	2	3	3	3	4	2	2	1	2
Fig. 8c Relative expression levels
	TRV	1.15302	1.14791	0.957704	0.741356		p value
	TRV-RhMYB73	0.463596	0.449386	0.567031	0.367351		0.0022429
Fig. 8d Petal size
	TRV	8.491	9.407	8.641		p value
	TRV-RhMYB73	11.148	12.548	11.301		0.00586035
Fig. 8e Cell number on the adaxial epidermis
		TRV			TRV-RhMYB73				p value
	1 d	2.63205	2.8658	2.80953	1.78028	2.58578	2.65315		0.21167
	2 d
	3 d	4.55657	4.18099	5.13619	5.55245	6.24294	5.11313		0.0785238
	4 d
	5 d	7.86569	6.62863	8.33313	9.0056	8.96719	9.17897		0.0482314
	6 d
	7 d	9.82493	10.9848	9.83054	11.691	13.144	11.7553		0.0315044
	8 d
	9 d				13.7962	13.4682	14.915
Fig. 8f Cell number on the abaxial epidermis
		TRV			TRV-RhMYB73				p value
	1 d	0.5316	0.6453	0.6218	0.5611	0.611	0.6462		0.8854
	2 d
	3 d	1.1526	1.3949	1.2996	1.5664	1.4533	1.5422		0.0384576
	4 d
	5 d	1.8409	1.9001	1.7665	2.0336	1.9643	2.106		0.0241784
	6 d
	7 d	1.90745	2.0983	2.15112	2.4539	2.29	2.4768		0.0199295
	8 d
	9 d				2.5805	2.4479	2.5478
Fig. 8c Relative expression levels
		TRV			TRV-RhMYB73				p value
	miR159	0.913056	0.872623	1.21447	2.38036	3.049	2.11547		0.00705993
	RhCKX6	0.867654	1.16504	0.96731	0.212502	0.240588	0.325198		0.0013876
Fig. 8h Contents of tZ and iP
		TRV			TRV-RhMYB73				p value
	tZ	0.00964	0.00698	0.00987	0.01991	0.02733	0.01805		0.0122875
	IP	0.00982	0.00636	0.00514	0.02152	0.0126	0.0152		0.0357106

## Sheet: Fig. 9
Source Data Fig. 9
Fig. 9c Uncropped images of immunoblots
Fig. 9d Relative H3K9ac levels
		1d			3d			5d
	P1	0.765821	0.991399	1.24537	0.750816	0.971975	1.22097	0.857283	0.684958	1.0643
	P2	0.722625	1.10255	1.17583	1.48058	0.976085	1.60357	1.65942	1.00773	1.18415
	P3	0.627805	1.32333	1.04889	0.878001	0.783809	0.705723	0.862835	0.934898	0.626588
	P4	1.01019	0.952802	1.03934	1.03676	1.03122	1.12886	0.8753	1.41232	0.996627
	P5	0.90593	1.1597	0.9344	0.097012	0.134639	0.202664	0.062322	0.031269	0.046802
	P6	1.00807	0.862728	1.12923	0.494048	0.38585	0.477391	0.239756	0.192918	0.272861
	P1									P2									P3
	ANOVA Tables (Sum Sq = Sum of squares; df = degrees of freedom; Mean Sq = Mean Squares									ANOVA Tables (Sum Sq = Sum of squares; df = degrees of freedom; Mean Sq = Mean Squares									ANOVA Tables (Sum Sq = Sum of squares; df = degrees of freedom; Mean Sq = Mean Squares
		Sum Sq	df	Mean Sq	F-value	p-value					Sum Sq	df	Mean Sq	F-value	p-value					Sum Sq	df	Mean Sq	F-value	p-value
	Model	0.03	2	0.015	0.307	0.747				Model	0.21	2	0.105	1.111	0.389				Model	0.082	2	0.041	0.784	0.498
	Error	0.298	6	0.05						Error	0.567	6	0.094						Error	0.312	6	0.052
	Total	0.328	8							Total	2.994	27							Total	0.394	8
	Tukey’s multiple comparisons test (p values in the upper triangle, and the mean differences in the lower triangle)									Tukey’s multiple comparisons test (p values in the upper triangle, and the mean differences in the lower triangle)									Tukey’s multiple comparisons test (p values in the upper triangle, and the mean differences in the lower triangle)
	No.	Mean	1d	3d	5d					No.	Mean	1d	3d	5d					No.	Mean	1d	3d	5d
	1d	1.0009		0.994	0.758					1d	1.0003		0.395	0.532					1d	1		0.531	0.587
	3d	0.9813	0.01961		0.994					3d	1.3534	0.35308		0.959					3d	0.7892	0.21083		0.994
	5d	0.8688	0.13201	0.11241						5d	1.2838	0.28343	0.35308						5d	0.8081	0.1919	0.01893
	P4									P5									P6
	ANOVA Tables (Sum Sq = Sum of squares; df = degrees of freedom; Mean Sq = Mean Squares									ANOVA Tables (Sum Sq = Sum of squares; df = degrees of freedom; Mean Sq = Mean Squares									ANOVA Tables (Sum Sq = Sum of squares; df = degrees of freedom; Mean Sq = Mean Squares
		Sum Sq	df	Mean Sq	F-value	p-value					Sum Sq	df	Mean Sq	F-value	p-value					Sum Sq	df	Mean Sq	F-value	p-value
	Model	0.014	2	0.007	0.247	0.789				Model	1.65	2	0.825	110.286	＜0.0001				Model	0.932	2	0.466	61.283	＜0.0001
	Error	0.169	6	0.028						Error	0.045	6	0.007						Error	0.046	6	0.008
	Total	0.182	8							Total	1.695	8							Total	0.978	8
	Tukey’s multiple comparisons test (p values in the upper triangle, and the mean differences in the lower triangle)									Tukey’s multiple comparisons test (p values in the upper triangle, and the mean differences in the lower triangle)									Tukey’s multiple comparisons test (p values in the upper triangle, and the mean differences in the lower triangle)
	No.	Mean	1d	3d	5d					No.	Mean	1d	3d	5d					No.	Mean	1d	3d	5d
	1d	1.0008		0.886	0.78					1d	1		＜0.0001	＜0.0001					1d	0.25		0.001	＜0.0001
	3d	1.0656	0.06484		0.975					3d	0.1448	0.85524		0.404					3d	0.5771	0.54758		0.051
	5d	1.0947	0.09397	0.02914						5d	0.0468	0.95321	0.09797						5d	0.6929	0.76483	0.21725
Fig. 9e Relative H3K9ac levels
		TRV			TRV-RhMYB73				p value
	P1	1.10292	0.90053	0.996553	1.28561	0.908993	1.08378		0.49428
	P2	1.37807	0.822038	0.799897	0.806591	0.892125	1.21376		0.90357
	P3	1.03712	0.898719	1.06705	2.15896	3.44943	1.35076		0.0979688
	P4	1.30842	0.799568	0.892013	0.971199	1.87085	0.716649		0.652635
	P5	1.3565	0.727991	0.916393	3.23769	2.92454	4.23493		0.00485057
	P6	0.660219	1.21782	1.12221	4.57936	2.514	5.73352		0.0267423
Fig. 9f Relative value of LUC/REN
	RhMYB73-SK+proRhMIR159	0.12	0.11	0.48	0.23	0.22	0.16	0.43
	RhMYB73-SK+RhHDA19-SK+proRhMIR159	0.73	0.45	0.51	0.72	0.32	0.45	0.86
	RhMYB73-SK+RhTPL-SK+proRhMIR159	0.98	0.69	0.54	0.81	0.46	0.45	0.92
	RhMYB73-SK+RhHDA19-SK+RhTPL-SK+proRhMIR159	1.21	1.18	0.75	0.92	0.89	1.19	1.05
	ANOVA Tables (Sum Sq = Sum of squares; df = degrees of freedom; Mean Sq = Mean Squares
		Sum Sq	df	Mean Sq	F-value	p-value
	Model	2.161	3	0.72	20.746	＜0.0001
	Error	0.833	24	0.035
	Total	2.994	27
	Tukey’s multiple comparisons test (p values in the upper triangle, and the mean differences in the lower triangle)
	No.	Mean	RhMYB73-SK+proRhMIR159	RhMYB73-SK+RhHDA19-SK+proRhMIR159	RhMYB73-SK+RhTPL-SK+proRhMIR159	RhMYB73-SK+RhHDA19-SK+RhTPL-SK+proRhMIR159
	RhMYB73-SK+proRhMIR159	0.25		0.001	＜0.0001	＜0.0001
	RhMYB73-SK+RhHDA19-SK+proRhMIR159	0.5771	0.32714		0.018	0.003
	RhMYB73-SK+RhTPL-SK+proRhMIR159	0.6929	0.44286	0.11571		0.467
	RhMYB73-SK+RhHDA19-SK+RhTPL-SK+proRhMIR159	1.0271	0.77714	0.45	0.33429

## Sheet: Sup Fig. 1
Source Data Supplementary Fig. 1
Supplementary Fig.1a Petal size
	1d	0.51512	0.69473	0.55057
	3d	1.73253	2.04963	1.60964
	5d	3.50945	5.17028	4.03192
	7d	9.85275	8.59093	7.56017
	ANOVA Tables (Sum Sq = Sum of squares; df = degrees of freedom; Mean Sq = Mean Squares
		Sum Sq	df	Mean Sq	F-value	p-value
	Model	114.665	3	38.222	72.796	＜0.0001
	Error	4.2	8	0.525
	Total	118.865	11
	Tukey’s multiple comparisons test (p values in the upper triangle, and the mean differences in the lower triangle)
	No.	Mean	1d	3d	5d	7d
	1d	0.5868		0.249	0.001	＜0.0001
	3d	1.7973	-1.21046		0.014	＜0.0001
	5d	4.2372	-3.65041	-2.43995		＜0.0001
	7d	8.668	-8.08114	-6.87068	-4.43073
Supplementary Fig. 1b Cell number on the adaxial epidermis
	1d	1.87003	2.51353	2.79454
	3d	4.69081	4.3626	5.08664
	5d	8.87132	7.62707	7.87003
	7d	10.5819	10.1491	11.2201
	ANOVA Tables (Sum Sq = Sum of squares; df = degrees of freedom; Mean Sq = Mean Squares
		Sum Sq	df	Mean Sq	F-value	p-value
	Model	119.752	3	39.917	147.658	＜0.0001
	Error	2.163	8	0.27
	Total	121.915	11
	Tukey’s multiple comparisons test (p values in the upper triangle, and the mean differences in the lower triangle)
	No.	Mean	1d	3d	5d	7d
	1d	2.3927		0.003	＜0.0001	＜0.0001
	3d	4.7134	-2.32065		＜0.0001	＜0.0001
	5d	8.1228	-5.73011	-3.40946		0.002
	7d	10.6504	-8.25766	-5.93701	-2.52755
Supplementary Fig. 1c Cell number on the abaxial epidermis
	1d	0.612426	0.597425	0.414986
	3d	1.473	1.4815	1.2071
	5d	1.8507	1.7227	1.7071
	7d	1.92112	1.90213	2.05508
	ANOVA Tables (Sum Sq = Sum of squares; df = degrees of freedom; Mean Sq = Mean Squares
		Sum Sq	df	Mean Sq	F-value	p-value
	Model	3.537	3	1.179	95.12	＜0.0001
	Error	0.099	8	0.012
	Total	3.637	11
	Tukey’s multiple comparisons test (p values in the upper triangle, and the mean differences in the lower triangle)
	No.	Mean	1d	3d	5d	7d
	1d	0.5416		＜0.0001	＜0.0001	＜0.0001
	3d	1.3872	-0.8456		0.015	0.001
	5d	1.7602	-1.21857	-0.37297		0.205
	7d	1.9594	-1.41783	-0.57223	-0.19927

[truncated: 9 more sheets: Sup Fig. 7, Sup Fig. 8, Sup Fig. 9b, Sup Fig. 10, Sup Fig. 12e, Sup Fig. 13, Uncropped scans of Fig.1, Uncropped scans of Fig.3, Uncropped scans of Fig.9]
